# Supplementary material for: Genome-Wide Analysis of DNA Methylation and Fine Particulate Matter Air Pollution in Three Study Populations: KORA F3, KORA F4, and the Normative Aging Study
Source: Environ Health Perspect. 2016 Jan 5;124(7):983–90. doi: 10.1289/ehp.1509966 (PMC4937859; doi:10.1289/ehp.1509966)
Supplement: (116 KB) ZIP [file ehp.1509966.s002.acco.zip]

Archive with 1 entries (1 files):
- Excel File S1.xlsx
