# Supplementary material for: Genome-Wide Analysis of DNA Methylation and Fine Particulate Matter Air Pollution in Three Study Populations: KORA F3, KORA F4, and the Normative Aging Study
Source: Environ Health Perspect. 2016 Jan 5;124(7):983–90. doi: 10.1289/ehp.1509966 (PMC4937859; doi:10.1289/ehp.1509966)
Supplement: (116 KB) ZIP [file ehp.1509966.s002.acco.zip › Excel File S1.xlsx]

## Sheet: Excel File S1
Excel File S1. FDR significant CpG sites for 28-day PM2.5
CpG	ß*	P-value	FDR	Gene	CHR
cg00053086	0.00373	1.57e-05	0.022		1
cg00057791	0.00271	9.45e-05	0.038	VPS13D, SNORA59A, SNORA59B	1
cg00087511	0.00499	7.44e-05	0.036	SLC2A7	1
cg00279700	-0.00874	0.000113274	0.04		1
cg00329272	0.00528	9.18e-05	0.038	PRDM16	1
cg00967809	0.0049	0.000126678	0.042	NGF	1
cg00973823	0.00721	4.15e-05	0.03	BAI2	1
cg01046951	0.00572	9.05e-05	0.038	PRDM16	1
cg01065697	0.00625	7.61e-06	0.016	PRDM16	1
cg01079795	0.00551	5.3e-05	0.033		1
cg01101364	0.00348	9.1e-05	0.038		1
cg01178854	0.00553	3.66e-05	0.029		1
cg01440333	0.00702	3.26e-06	0.011	CHI3L2	1
cg01514015	0.00313	0.000166455	0.046	GPR137B	1
cg01519464	0.00786	2.02e-05	0.024	RCAN3	1
cg01828733	0.00468	0.000183951	0.048	NAV1	1
cg02298525	0.00817	5.2e-05	0.033		1
cg02361803	0.00399	0.000102495	0.039	PRKCZ	1
cg02787675	0.00651	8.29e-07	0.007		1
cg03058163	0.00741	0.000177048	0.047	SDF4	1
cg03326699	0.00485	0.000192983	0.048		1
cg03395993	0.00359	0.000160187	0.045	PRKCZ	1
cg03845435	-0.00643	8.63e-05	0.038	C1orf162	1
cg04079251	0.0038	3.52e-05	0.028	TMEM53	1
cg04108127	-0.00727	2.64e-05	0.026	AIDA, C1orf58	1
cg04212081	0.00405	8.44e-05	0.037		1
cg04486873	0.00627	2.38e-05	0.026	C1orf94	1
cg04619852	0.00473	5.09e-05	0.032	SKI	1
cg04871460	0.00598	0.00010878	0.04	PRKCZ	1
cg05348888	0.00463	9.84e-06	0.018	ACTRT2	1
cg05655247	0.0062	6.6e-05	0.034		1
cg05706898	0.00465	1.83e-05	0.024	TTLL10	1
cg05725004	-0.0081	1.07e-06	0.007		1
cg06361006	0.00269	0.000124557	0.042	MAP3K6	1
cg06437052	0.00551	0.000192333	0.048	SLC26A9	1
cg06640822	0.00654	2.44e-05	0.026	RUNX3	1
cg06806477	0.00332	1.52e-06	0.008	GLIS1	1
cg06816087	0.00346	0.000181563	0.047	CTNNBIP1	1
cg07168274	0.00479	0.000205468	0.049		1
cg07191152	0.00523	0.000163365	0.045		1
cg07318158	0.0057	6.27e-05	0.034	OTUD7B	1
cg07424785	0.00359	7.09e-05	0.035	PRDM16	1
cg07478791	0.00748	0.000139994	0.043	SERINC2	1
cg07725198	-0.01085	2.63e-05	0.026		1
cg07794409	-0.00672	2.78e-05	0.026		1
cg07826946	0.00525	2.81e-05	0.026		1
cg08130630	0.00319	0.000184813	0.048	MORN1	1
cg08165487	0.00476	0.000161738	0.045		1
cg08853487	0.00421	9.56e-05	0.038	CASQ1	1
cg08878713	0.00619	6.42e-07	0.007		1
cg09019648	0.00229	3.01e-05	0.027	MACF1	1
cg09166556	0.01224	0.000148692	0.044		1
cg09185179	-0.00168	4.37e-05	0.031	C1orf183, DDX20	1
cg09414863	0.00531	2.53e-06	0.01		1
cg09548495	0.00701	8.4e-05	0.037		1
cg09554701	-0.00951	8.9e-05	0.038	ACBD6	1
cg09828420	0.00243	0.000110852	0.04	PLEKHA6	1
cg09861476	0.00281	3.58e-05	0.028		1
cg09905199	-0.00265	0.000148216	0.044	CADM3	1
cg09976670	0.00486	2.51e-05	0.026	NPHP4	1
cg09988837	-0.00243	1.85e-05	0.024	CNIH3	1
cg10210094	0.00654	2.62e-06	0.01	TNNI1	1
cg10399789	0.01197	2.05e-05	0.024	GFI1	1
cg10435609	0.00395	0.00016146	0.045	MGC27382	1
cg10490668	0.00317	1.36e-06	0.008	AGRN	1
cg10594506	0.00283	3.91e-05	0.03	THBS3	1
cg10768996	0.00638	5.81e-06	0.014	TMCC2	1
cg10836509	0.00295	7.67e-06	0.016		1
cg10883612	0.00366	2.85e-05	0.026	WNT2B	1
cg10893043	-0.0022	5.94e-05	0.034		1
cg11251215	0.00339	7.87e-06	0.016	RNF220	1
cg11386376	-0.00606	2.52e-05	0.026	C1orf175	1
cg11526665	0.00534	0.000194045	0.048	CNIH3	1
cg12126344	0.00617	9.95e-05	0.038		1
cg12154153	0.01316	5.97e-06	0.014	SFT2D2	1
cg12433423	0.00449	0.000102344	0.039		1
cg12525949	-0.01222	1.86e-05	0.024	ANKRD45	1
cg12588301	0.00527	0.00013082	0.042	CRCT1	1
cg12640482	0.00954	4.45e-05	0.031	SNHG12, SNORD99	1
cg12695612	0.00345	0.000208626	0.05	MFAP2	1
cg13235717	0.00674	8.76e-06	0.017	SFN	1
cg13283942	0.00196	0.000122782	0.041	S100A13, C1orf77	1
cg13443661	0.00374	3.03e-05	0.027	AHDC1	1
cg13548810	0.00295	5.66e-05	0.034	DHCR24	1
cg13841804	0.00278	8.65e-05	0.038	ANP32E	1
cg13844287	0.00307	2.19e-05	0.026	PTAFR	1
cg13910527	0.00552	1.34e-06	0.008	CROCCL1	1
cg13946929	0.00504	6.01e-05	0.034	CDK18	1
cg14037769	0.00524	1.9e-05	0.024		1
cg14778267	0.00792	6.56e-06	0.015	FMN2	1
cg14975122	0.00652	7.14e-05	0.035	HDAC1	1
cg15088325	0.0035	7.71e-05	0.036	TNFRSF25, PLEKHG5	1
cg15207999	0.00439	2.31e-05	0.026	C1orf159	1
cg15616998	0.00681	3.04e-05	0.027	MFSD2A	1
cg15633699	0.0049	0.000203484	0.049	LOC441869	1
cg15644634	0.00475	6.28e-05	0.034		1
cg15831200	0.00404	0.000160445	0.045	KCNC4	1
cg15901950	0.00459	8.17e-05	0.037	CPSF3L	1
cg16115688	0.0059	3.39e-05	0.028		1
cg16174225	0.00463	5.1e-05	0.032	TAS1R3	1
cg16176837	0.00437	0.000142338	0.044		1
cg16286249	0.00288	8.09e-07	0.007	TRIM62	1
cg16308101	-0.00757	2.86e-08	0.002	SERBP1	1
cg16361915	0.00414	1.14e-05	0.019	KCNAB2	1
cg16365663	0.00473	0.000159115	0.045	RNF11	1
cg16549957	0.00682	0.000169623	0.046		1
cg16559275	0.00801	1.76e-06	0.008	ADAMTSL4	1
cg16856342	-0.00615	1.74e-07	0.003	SERBP1	1
cg17110920	0.00252	0.000167185	0.046	AHDC1	1
cg17156276	-0.00888	1.4e-05	0.021	KDM4A	1
cg17166812	-0.00526	0.000198089	0.049	NDUFS2, ADAMTS4	1
cg17744604	0.0099	6.63e-06	0.015	IL10	1
cg17856083	0.00235	0.000163958	0.045	POU2F1	1
cg18028575	0.0028	0.000184748	0.048	ATP13A2	1
cg18163062	0.00402	0.000101584	0.039	ACAP3	1
cg18172358	0.0061	0.000118857	0.041	ST6GALNAC3	1
cg18681905	0.00292	9.94e-05	0.038	ATP13A2	1
cg18755829	0.00541	2.2e-07	0.003	POU3F1	1
cg18760055	0.00483	0.000128215	0.042	CASZ1	1
cg18821316	0.00784	2.35e-07	0.004	CRTC2	1
cg18934822	0.00317	7.58e-05	0.036	SKI	1
cg18939081	0.0048	1.08e-05	0.019	SERINC2	1
cg19234495	0.00698	0.000159698	0.045	C1orf210	1
cg19366591	0.00563	4.95e-06	0.013	GFI1	1
cg19870743	0.00344	8.15e-08	0.003	PRKCZ	1
cg19899385	0.00492	4.32e-05	0.031		1
cg19916794	0.00432	0.000186756	0.048	SLC25A34	1
cg20310385	0.00792	0.000110849	0.04		1
cg20452738	0.00415	5.31e-06	0.013	ITPKB	1
cg20611882	-0.00672	0.000120265	0.041	GPR177	1
cg20627546	0.00555	0.000153893	0.045	ATAD3A	1
cg20695760	0.00442	7.61e-05	0.036		1
cg20775370	0.00329	0.000110864	0.04	OBSCN	1
cg20806264	0.00357	1.32e-05	0.02		1
cg20816789	0.00605	3.25e-05	0.028	SLC9A1	1
cg20942219	0.00284	8.25e-05	0.037	KDM4A	1
cg20975074	0.00561	5.38e-05	0.033	PRKCZ	1
cg20985269	0.00526	8.31e-05	0.037	OR10Z1	1
cg21107944	0.00525	1.13e-06	0.008	PRDM16	1
cg21155367	-0.00236	9.54e-05	0.038		1
cg21396539	0.00443	0.000137711	0.043	SLC25A44	1
cg21821103	0.00338	8.92e-05	0.038	WDR8	1
cg21851672	-0.00534	0.000182729	0.048	NR5A2	1
cg21927975	0.00421	2.69e-05	0.026	GPR153	1
cg22128197	-0.00813	2.3e-05	0.026	UBE2Q1	1
cg22225577	0.01147	9.25e-05	0.038	SCNN1D	1
cg22226904	0.00747	2.94e-05	0.027		1
cg22402261	0.004	0.000127506	0.042	NCDN	1
cg22430700	0.0051	6.49e-05	0.034		1
cg22451632	0.00448	0.000109385	0.04		1
cg22626525	0.00313	0.000192331	0.048	TMCO4	1
cg22673688	0.00435	1.64e-05	0.023	SMYD3	1
cg23097499	0.00772	5.78e-07	0.007	TNFRSF1B	1
cg23266398	-0.01499	9.93e-05	0.038		1
cg23276912	0.00727	4.56e-08	0.002	C1orf212	1
cg23280013	0.00372	7.68e-05	0.036	KIAA1026	1
cg23657003	0.00439	0.000167614	0.046		1
cg23922819	0.00721	7.25e-05	0.036	FAM46B	1
cg23953592	0.00248	0.000146798	0.044		1
cg24305710	0.00267	5.72e-05	0.034	TMEM201	1
cg24335751	0.00352	0.000118656	0.041	PRDM16	1
cg24351427	0.00245	5.01e-05	0.032		1
cg24551579	-0.00534	0.000132699	0.042	CLSTN1	1
cg25008795	0.00234	0.000103441	0.039	PRDM16	1
cg25468907	0.00511	2.32e-05	0.026	TNNI1	1
cg25604316	0.00338	2.93e-05	0.027		1
cg25976434	0.00385	6.82e-05	0.035	PRKCZ	1
cg26000536	0.00489	0.00017048	0.046	PRDM16	1
cg26023051	0.00215	0.000111413	0.04	RNF220	1
cg26059919	0.00232	0.000151596	0.045	SPEN	1
cg26220203	0.00385	2.81e-05	0.026		1
cg26228591	0.0047	1.16e-05	0.019	PLEKHM2	1
cg26258588	0.00484	8.39e-05	0.037	PTCHD2	1
cg27179367	0.00393	0.000133189	0.042	PLXNA2	1
cg27224809	0.00801	6.69e-05	0.034	PGBD5	1
cg27230749	0.00257	5.23e-05	0.033	TMCO4	1
cg27298252	0.01987	6.17e-05	0.034	GRHL3	1
cg27582585	0.00751	4.52e-05	0.031	KLHDC9	1
cg27630771	0.00522	0.000179761	0.047	ADAMTSL4	1
cg00111466	0.00475	1.97e-05	0.024		2
cg00590500	0.00394	8.47e-05	0.037	DTYMK	2
cg00680277	0.00637	1.79e-05	0.023	TTC15	2
cg00774457	-0.00937	9.77e-05	0.038		2
cg00826615	0.00315	3.58e-05	0.028		2
cg00949249	0.00632	1.16e-05	0.019		2
cg00978848	0.00742	9.34e-06	0.017		2
cg01787445	0.00667	9.17e-05	0.038		2
cg02278659	0.00365	5.4e-05	0.033		2
cg02352181	0.00542	0.000191095	0.048	STAMBP	2
cg02489219	0.00634	0.000181931	0.047	C2orf66	2
cg02558267	0.0033	2.56e-05	0.026	HDAC4	2
cg02878739	0.00742	9.91e-07	0.007	AGAP1	2
cg02894966	0.00231	0.000165189	0.046	SDPR	2
cg03147598	0.00574	1.21e-05	0.02	IMP4	2
cg03205046	0.00315	0.000170165	0.046	MYT1L	2
cg03271080	0.00477	5.83e-06	0.014	POLR1A	2
cg03455255	0.00467	1.86e-08	0.001	TSPYL6, ACYP2	2
cg03758732	0.00495	2.64e-05	0.026	MYT1L	2
cg03766400	0.00417	0.000107621	0.039	DNMT3A	2
cg03960488	0.00395	0.000109429	0.04	KLHL29	2
cg04223863	0.00593	0.000100777	0.039	GLI2	2
cg04398322	0.0055	8.51e-05	0.037	SNED1	2
cg04414095	0.00378	2.47e-05	0.026	OBSL1	2
cg04447708	0.00466	2.72e-05	0.026	OBSL1	2
cg04511411	0.00567	2.99e-05	0.027		2
cg04787916	0.00702	6.28e-05	0.034		2
cg05223158	0.00453	0.000127333	0.042	COL6A3	2
cg05245726	0.00403	6.29e-05	0.034		2
cg05247767	0.00299	9.48e-05	0.038	AOX1	2
cg05624376	0.01008	7.56e-05	0.036	DHRS9	2
cg05696950	-0.00188	8.46e-05	0.037		2
cg05778739	0.00292	4.23e-05	0.03	LOC729234	2
cg06122697	0.00759	2.07e-06	0.009	CYP26B1	2
cg06542928	0.00657	0.000195866	0.049		2
cg06596991	-0.00333	0.000154466	0.045		2
cg06747919	0.00338	0.000184654	0.048	AGAP1	2
cg07144318	0.00452	8.35e-06	0.016		2
cg07321354	-0.00799	8.91e-05	0.038		2
cg07490699	0.00507	4.91e-06	0.013	KLHL29	2
cg08023416	-0.01099	9.97e-05	0.038	IL1RL2	2
cg08210297	0.00349	7.25e-05	0.036	ALPI	2
cg08485186	0.00433	0.000209468	0.05	PP14571, GPC1	2
cg08981537	0.00318	3.96e-05	0.03	SPTBN1	2
cg09042437	0.00392	5.56e-05	0.033	AGAP1	2
cg09044294	0.00793	8.5e-06	0.017	NRXN1	2
cg09591830	0.00521	6.01e-05	0.034		2
cg09991426	0.00411	0.000212321	0.05		2
cg10015830	0.00285	1.72e-05	0.023		2
cg10033761	-0.0074	1.05e-06	0.007	GALNT13	2
cg10039988	0.00448	0.000173772	0.046		2
cg10063845	0.00694	7.86e-06	0.016	CTNNA2	2
cg10071113	0.00257	5.15e-05	0.033	TSSC1	2
cg10187703	0.00351	0.000146843	0.044	C2orf51	2
cg10258063	0.00513	6.64e-05	0.034	RPL37A	2
cg10324116	0.00322	6.83e-05	0.035		2
cg10339067	0.0055	1.22e-05	0.02	RGPD1, RGPD2	2
cg10616515	0.0039	0.000180924	0.047	DNMT3A	2
cg10954469	-0.00988	0.000134514	0.042		2
cg11046593	0.01578	1.12e-08	0.001	MSGN1	2
cg11248896	-0.00532	0.000192488	0.048		2
cg11416620	0.00309	0.000169514	0.046	HS6ST1	2
cg11924452	0.00356	0.00015189	0.045		2
cg11985116	0.00564	3.81e-05	0.03		2
cg12007362	0.00453	3.01e-07	0.004	C2orf24	2
cg12045030	0.00605	0.000144848	0.044		2
cg12341429	0.00659	0.000110571	0.04		2
cg12343591	0.00628	0.00019388	0.048		2
cg12520549	-0.00454	0.000210759	0.05	TBR1	2
cg12565502	0.00291	0.000210124	0.05	SPHKAP	2
cg12834730	0.00597	6.71e-05	0.035	ATG16L1	2
cg12922032	0.00873	4.75e-05	0.032	BIRC6	2
cg13000039	0.00486	0.000157941	0.045	OBSL1	2
cg13048285	0.01642	1.64e-06	0.008		2
cg13055278	-0.00779	6.86e-05	0.035	ID2	2
cg13182541	0.00389	7.09e-07	0.007	FAHD2B	2
cg13261971	-0.00342	0.000133879	0.042		2
cg13392885	0.00561	0.000193829	0.048		2
cg13585492	0.00283	0.000170547	0.046		2
cg13611499	-0.00344	8.47e-05	0.037		2
cg13651908	0.00662	1.33e-05	0.02	CD28	2
cg13787029	0.00875	2.05e-05	0.024	KCNG3	2
cg13835894	0.00607	8.92e-05	0.038	PNKD, TMBIM1	2
cg13859511	0.00335	8.79e-05	0.038	WNT10A	2
cg14113353	0.00609	0.000205941	0.049		2
cg14236022	0.00495	2.83e-05	0.026		2
cg14411804	0.00469	5.6e-05	0.033	CCDC85A	2
cg14478422	0.00944	4.2e-05	0.03	NGEF	2
cg14813485	0.0053	4.19e-05	0.03		2
cg14957430	0.00969	9.08e-08	0.003		2
cg14984257	-0.01169	3.53e-05	0.028	ID2	2
cg15474859	-0.01011	4.57e-05	0.031	KLF7	2
cg16233311	-0.00587	1.67e-05	0.023	SP9	2
cg16964117	0.00259	5.42e-05	0.033	TMBIM1, PNKD	2
cg17037231	-0.00459	4.35e-05	0.031	ACCN4	2
cg17125688	-0.00426	0.000105358	0.039	RHOB	2
cg17130789	0.00522	4.9e-05	0.032	SLC11A1	2
cg17349654	-0.00813	7.71e-05	0.036		2
cg17516156	0.00544	0.000178949	0.047	INPP1	2
cg17731409	0.00258	4.14e-05	0.03	ASAP2	2
cg17787988	0.00342	1.3e-05	0.02	PSD4, LOC440839	2
cg20496134	0.00638	0.000153538	0.045	FAM128B	2
cg20570797	0.00259	0.000146431	0.044	PXDN	2
cg20801783	0.00324	0.000115975	0.041	D2HGDH	2
cg20990620	0.00672	0.000122788	0.041		2
cg21195176	0.00356	2.28e-05	0.026		2
cg21210220	0.00613	9.34e-05	0.038		2
cg21372107	0.00322	0.000190186	0.048		2
cg21585671	0.0037	4.02e-05	0.03		2
cg21646084	0.00399	0.000103894	0.039	FAM49A	2
cg21663667	0.0037	0.000120214	0.041	HDLBP	2
cg21905068	0.0084	1.59e-05	0.022		2
cg21911868	0.00318	6.03e-05	0.034	ESPNL	2
cg22013055	0.00641	0.000199013	0.049	LOC100134259	2
cg22101174	0.00416	0.000162624	0.045	HDAC4	2
cg22196977	0.00946	0.000127814	0.042	IWS1	2
cg22385702	0.00754	5e-05	0.032		2
cg22924840	0.00583	7.56e-05	0.036		2
cg22939866	0.00386	6.5e-05	0.034	FER1L5	2
cg23050873	0.00353	3.4e-05	0.028	ATG16L1, SCARNA5	2
cg23076987	0.00408	0.000172673	0.046	HDAC4	2
cg23337031	0.00324	2.81e-06	0.01	AGAP1	2
cg23427406	0.00478	0.00017703	0.047		2
cg23497644	-0.01358	0.000191111	0.048	SSB	2
cg23551605	0.00695	5.52e-05	0.033	AGAP1	2
cg23851515	0.00803	8.78e-05	0.038	NRXN1	2
cg23924222	0.00272	1.76e-05	0.023		2
cg24090192	-0.00869	0.000160687	0.045	KIF1A	2
cg24157652	-0.00196	0.000189241	0.048	ORC4L	2
cg24304789	0.0022	0.00018208	0.047	ZFP36L2	2
cg24409539	-0.0071	6.52e-05	0.034	PAX8, LOC440839	2
cg24588278	0.01304	1.33e-05	0.02	NOP58	2
cg24691835	0.00291	2.4e-05	0.026	ACTG2	2
cg24958325	0.00518	2.45e-05	0.026	ANKMY1, DUSP28	2
cg25300318	0.00975	9.39e-05	0.038		2
cg25705866	0.00642	4.95e-06	0.013		2
cg25819429	0.00222	4.39e-05	0.031	C2orf48	2
cg25841802	0.00219	0.000148202	0.044	TTC15	2
cg25939861	0.00791	3.18e-06	0.011	CD8A	2
cg25991761	-0.01036	6.37e-05	0.034		2
cg26236235	0.00629	7e-06	0.015	ODC1	2
cg26429381	0.00705	0.00017155	0.046		2
cg26492480	0.00481	0.000197094	0.049		2
cg26512226	0.0048	0.000145735	0.044	DES	2
cg26744308	0.00531	6.09e-06	0.014		2
cg26752663	0.0067	0.000124236	0.041	ADCY3	2
cg26784162	0.00313	0.000202367	0.049	ATG9A	2
cg26870961	0.00345	0.000111677	0.04	ITM2C	2
cg27051778	0.00222	2.18e-05	0.026	NPAS2	2
cg27159979	0.00757	6.92e-05	0.035	BCL11A	2
cg27468270	0.0034	0.000143431	0.044		2
cg27580905	0.00265	9.92e-05	0.038	SOS1	2
cg27614215	0.00326	5.43e-05	0.033		2
cg27618483	0.01109	8.03e-05	0.037		2
cg00477017	0.004	0.000161014	0.045	MFI2	3
cg00987743	0.00507	0.000148828	0.044		3
cg01012330	-0.00771	5.9e-05	0.034	C3orf59	3
cg01374266	0.00468	0.000102313	0.039	WNT7A	3
cg01458495	0.00626	0.000153669	0.045	ZNF589	3
cg01833222	0.00636	3.11e-05	0.027	LAMB2	3
cg02047221	0.00444	0.000171639	0.046	BSN	3
cg02217386	0.00556	9.14e-05	0.038	CAND2	3
cg02727530	0.00349	0.000110961	0.04	KIAA1257	3
cg03107436	0.00605	3.02e-05	0.027	ATP2B2	3
cg03296801	0.00385	8.79e-06	0.017	PDZRN3	3
cg03655706	0.00383	0.000118216	0.041	ZNF445	3
cg04078416	0.00161	8.59e-05	0.038	CCDC12	3
cg04423572	0.01284	7.26e-09	0.001	LOC100128640	3
cg04484520	0.00498	1.92e-05	0.024	CELSR3	3
cg05361415	0.00219	0.000167775	0.046	VGLL4	3
cg05549685	0.00529	1.51e-05	0.022	SHISA5	3
cg05553879	0.00243	0.000117324	0.041		3
cg05670596	-0.00597	0.000132054	0.042	CCRL2	3
cg06086785	0.00427	7.77e-05	0.036	DHX30	3
cg06270249	-0.0086	7.28e-05	0.036	ERC2	3
cg06288251	-0.00469	0.000187393	0.048	TMEM108	3
cg06479057	0.00282	0.000130887	0.042	CCDC80	3
cg07562926	0.0053	0.000128583	0.042	SLCO2A1	3
cg07598930	0.0073	0.00017206	0.046	ALAS1	3
cg07963181	-0.00707	0.000133792	0.042	HRH1	3
cg07997066	0.00396	0.000134661	0.042	MIR138-1	3
cg08263589	-0.00442	9.67e-05	0.038		3
cg09089421	0.00323	1.2e-05	0.02	RUVBL1	3
cg09246203	0.00623	0.000166405	0.046	TIGIT	3
cg09361614	0.0025	0.000186905	0.048	IQSEC1	3
cg09452751	-0.00285	0.000171626	0.046	SLC33A1	3
cg09538633	0.00435	6.09e-05	0.034		3
cg09821685	0.00369	5.71e-05	0.034	DPPA2	3
cg10144104	0.00375	0.000144765	0.044	CACNA2D2	3
cg10602180	0.00313	0.000198214	0.049	CLDN18	3
cg12024811	0.00748	1.03e-05	0.018	KALRN	3
cg12179658	0.00588	9.64e-05	0.038	HRH1	3
cg12190305	0.00282	0.000147218	0.044	RUVBL1	3
cg12226735	0.00771	5.58e-05	0.033	DCBLD2	3
cg12632315	0.00422	0.000121855	0.041		3
cg13284864	0.00515	0.000196195	0.049		3
cg13334788	0.0036	0.000120148	0.041		3
cg13537146	0.00518	0.000172584	0.046		3
cg13741103	-0.00855	0.000113663	0.04	MAP4	3
cg13748287	0.00659	0.000201523	0.049	EPHB3	3
cg14041561	0.00412	0.000150576	0.045	VILL	3
cg14141843	0.00487	4.14e-05	0.03	DVL3	3
cg14163776	-0.00829	5.16e-07	0.006	ACAP2	3
cg14497255	-0.00776	0.00011405	0.04	SLC9A9	3
cg14579314	0.00282	6.57e-05	0.034		3
cg14688451	0.00785	0.000114284	0.04	KALRN	3
cg14778576	0.00232	0.000131281	0.042	PPM1L	3
cg15100992	0.00245	0.000129824	0.042	SLC41A3	3
cg15605530	0.00378	3.55e-06	0.012	PLCL2	3
cg15622805	0.00657	3.79e-05	0.029		3
cg15932961	0.00347	0.000208782	0.05		3
cg15975443	0.00615	7.3e-05	0.036	C3orf59	3
cg16154073	0.00735	3.52e-05	0.028	CMTM7	3
cg16171849	0.00518	4.43e-05	0.031	RBP1	3
cg16560256	0.00445	0.00016612	0.046	PXK	3
cg16795280	0.00719	1.26e-05	0.02		3
cg17452316	0.0034	0.000127411	0.042	STAB1	3
cg17886536	0.00652	2.3e-05	0.026	OXNAD1	3
cg17998076	0.00357	8.03e-05	0.037		3
cg18482576	0.00532	0.000211951	0.05	PODXL2	3
cg18531720	-0.01454	8.07e-07	0.007	ATG7	3
cg18858064	0.00902	0.000120415	0.041	MAGI1	3
cg18995097	0.00401	0.000103889	0.039		3
cg19148404	0.00221	6.45e-05	0.034	SLC6A6	3
cg19879491	0.00599	7.99e-05	0.037	CCDC13	3
cg19918027	0.00564	2.77e-06	0.01	KALRN	3
cg20685600	0.0042	7.66e-06	0.016	GLB1	3
cg20766467	-0.00294	0.000195754	0.049	CHRD	3
cg20957164	0.00529	1.62e-05	0.022	IQSEC1	3
cg21068907	0.00609	0.000137741	0.043	FGD5	3
cg21111523	0.00419	2.14e-05	0.025		3
cg21368729	0.00345	0.000127928	0.042	RRP9	3
cg21770060	0.00809	3.14e-05	0.027	SCHIP1	3
cg22229016	0.00602	1.87e-05	0.024	SEMA3B	3
cg22533419	0.00348	0.000115013	0.04	ZNF589	3
cg23052855	0.01206	5.85e-05	0.034	ZDHHC19	3
cg23479065	0.00661	2.83e-05	0.026	LRRN1	3
cg23670794	0.00754	1.24e-06	0.008	ZBED2, CD96	3
cg24303306	0.00413	7.01e-05	0.035	CHST13	3
cg24315257	-0.01547	3.45e-05	0.028		3
cg24377070	0.00336	0.00015857	0.045	DNAJB8	3
cg24643062	-0.0084	9.65e-05	0.038	VWA5B2	3
cg24679124	0.00627	0.000194308	0.048	BSN	3
cg25008571	0.00518	9.81e-05	0.038	PTPRG	3
cg25188828	0.00373	0.000211782	0.05	NISCH	3
cg25453841	0.00598	0.000154279	0.045		3
cg26386826	0.00697	4.53e-05	0.031	FAM107A	3
cg26869578	-0.00465	2.98e-05	0.027	SOX14	3
cg27230510	0.00394	6.36e-05	0.034	CACNA2D2	3
cg27235955	0.00672	7.22e-06	0.015	MME	3
cg27565382	0.00452	0.000132745	0.042	SFMBT1	3
cg00070460	0.00481	9.62e-05	0.038	CTBP1	4
cg01471384	-0.00237	0.000117431	0.041	DKK2	4
cg01590753	-0.00557	0.000204544	0.049	VEGFC	4
cg01826897	0.00285	0.000137227	0.043	SNX25	4
cg01968759	-0.00474	0.00020036	0.049	OTUD4	4
cg02500960	0.0052	0.00012942	0.042	ABLIM2	4
cg02521102	-0.00588	3.93e-06	0.012	GLRA3	4
cg03064914	0.00615	5.82e-05	0.034		4
cg03093825	0.0057	0.000135442	0.043	USO1	4
cg03500398	0.00466	3.69e-06	0.012	COL25A1	4
cg04495313	0.00527	4.36e-05	0.031		4
cg04828587	-0.00756	0.000187079	0.048		4
cg04945735	-0.00485	0.000175768	0.047	PDLIM3	4
cg05854261	0.00415	7.63e-05	0.036		4
cg06057952	-0.0017	0.000158662	0.045	PET112L	4
cg06908241	0.00593	1.56e-05	0.022		4
cg07657463	0.00281	8.24e-05	0.037	NSUN7	4
cg08276984	0.00388	8.91e-06	0.017	CDKN2AIP	4
cg09374173	0.00743	3.53e-06	0.012		4
cg10164264	0.00501	8.77e-05	0.038	KIAA1530	4
cg10509254	-0.00657	8.7e-05	0.038	NBLA00301, HAND2	4
cg10923036	0.00652	0.000205897	0.049	IGFBP7	4
cg14296331	0.00384	9.2e-05	0.038	WHSC1	4
cg14919643	0.00393	0.000211888	0.05	KIAA1530	4
cg14990681	-0.01175	0.000166728	0.046		4
cg16147221	-0.00294	0.000201248	0.049	SLC2A9	4
cg17368632	-0.00654	7.89e-05	0.037		4
cg17586368	-0.0096	0.000104346	0.039		4
cg17874485	0.00945	2.77e-05	0.026		4
cg17903782	0.00775	5.42e-05	0.033	C4orf22	4
cg18197092	0.00519	0.000107092	0.039		4
cg18274320	0.00362	6.42e-05	0.034	ZFYVE28	4
cg19633353	0.00339	7.31e-05	0.036	LRPAP1	4
cg21329975	-0.00551	6.06e-05	0.034	CC2D2A	4
cg21746884	0.00294	0.000164873	0.045		4
cg21790314	0.00536	0.000113992	0.04	DGKQ	4
cg22949170	0.00167	0.000159968	0.045	UBE2K	4
cg23464319	0.00235	4.26e-05	0.031	PCGF3	4
cg23620889	0.00298	0.000112212	0.04	DGKQ	4
cg24284882	0.00809	4.03e-07	0.005	KIAA0922	4
cg24782087	0.0021	1.19e-05	0.02	2015-09-11	4
cg24920271	0.00253	7.82e-05	0.037		4
cg25107528	0.00626	4.99e-06	0.013	CPZ	4
cg25117091	0.00675	7.54e-05	0.036	RBM47	4
cg25206536	0.00273	0.000208444	0.05	MIR572	4
cg25570522	0.00974	1.77e-07	0.003	KIAA0922	4
cg26656258	-0.00823	2.32e-05	0.026		4
cg26958924	0.00367	2.27e-05	0.026	WFS1	4
cg27509213	0.00637	2.79e-05	0.026		4
cg00557236	0.00485	5.16e-06	0.013	SEMA6A	5
cg01050965	0.00588	3.11e-06	0.011	AGXT2L2	5
cg01410292	0.00378	7.12e-06	0.015	IL17B	5
cg01791000	0.00529	0.000100067	0.038	ADAMTS2	5
cg01860693	0.00255	1.18e-05	0.02	C5orf32	5
cg02304580	0.00512	3.63e-05	0.029		5
cg04175399	0.00333	3.61e-05	0.029	RASGRF2	5
cg05247112	0.00559	5.56e-06	0.014		5
cg05569742	-0.00408	0.000181957	0.047	PRDM6	5
cg05687498	0.0053	7.33e-05	0.036		5
cg05990988	0.00623	0.0001096	0.04		5
cg06758827	0.00578	0.000151261	0.045	TRIO	5
cg06795635	0.00345	1.95e-05	0.024	PARP8	5
cg06812019	0.00517	1.12e-06	0.008		5
cg06973176	0.00489	1.39e-05	0.021	SLC12A7	5
cg06999346	0.00489	0.000164384	0.045		5
cg07084163	-0.00875	3.57e-05	0.028	UGT3A2	5
cg07262320	0.00297	0.000177308	0.047	CEP72	5
cg07289335	0.00348	0.000191904	0.048		5
cg07644368	-0.01217	7.21e-06	0.015	CDO1	5
cg08027433	0.00491	1.99e-05	0.024		5
cg08293408	0.00442	8.53e-05	0.037	SLC12A7	5
cg08411833	0.00363	0.000107525	0.039		5
cg08666956	-0.01343	3.21e-05	0.028		5
cg09496599	0.00245	0.000112532	0.04	RASGRF2	5
cg09714615	0.00323	1.9e-05	0.024	HTR4	5
cg10984165	0.00571	7.8e-05	0.037		5
cg11274816	0.00493	5.28e-05	0.033	GRK6	5
cg11359771	0.0054	5.51e-05	0.033	P4HA2	5
cg12389685	0.00354	9.97e-05	0.038		5
cg12507879	0.00299	0.000196491	0.049	SLC9A3	5
cg12984014	0.00204	9.79e-05	0.038	GFPT2	5
cg13676583	0.00644	8.75e-05	0.038	DDX41, DOK3	5
cg14779106	-0.00593	0.000151066	0.045	CDKN2AIPNL	5
cg15112442	0.00461	0.000194238	0.048		5
cg15473084	-0.00464	0.000159315	0.045		5
cg15633893	0.01587	9.07e-06	0.017		5
cg15927295	0.00243	0.000192717	0.048	TERT	5
cg15996282	0.00248	3.05e-05	0.027	LMBRD2, SKP2	5
cg16002929	0.00659	6.33e-05	0.034	SEMA5A	5
cg16426715	0.00708	3.7e-06	0.012	GRK6	5
cg16570314	0.00533	0.000142052	0.043		5
cg16572224	0.00986	0.000161501	0.045	SH3PXD2B	5
cg16600634	-0.00365	9.65e-05	0.038	FLJ42709	5
cg16604066	0.00265	7.52e-05	0.036	ADAMTS2	5
cg16666329	-0.00588	9.29e-05	0.038	OTP	5
cg17229371	0.00518	0.000196068	0.049	LPCAT1	5
cg17680767	0.01014	3.81e-05	0.03		5
cg17752270	-0.00184	0.000145158	0.044	LCP2	5
cg17924225	0.00724	1.01e-05	0.018		5
cg18116174	0.00253	0.000155092	0.045	ARHGAP26	5
cg20653695	0.00614	4.08e-06	0.012	PLEKHG4B	5
cg20655458	0.00542	9.18e-05	0.038		5
cg21050416	0.00648	8.09e-05	0.037		5
cg21583694	0.00318	0.000110591	0.04	TGFBI	5
cg22020813	0.00454	0.000139766	0.043	COL23A1	5
cg22043118	0.00874	4.13e-05	0.03	TMED7-TICAM2, TICAM2	5
cg22203607	0.00716	8.04e-05	0.037		5
cg22685009	0.00433	2.76e-05	0.026	MRPS27	5
cg23994191	-0.00866	8.2e-05	0.037	HK3	5
cg24780284	0.00637	5.15e-05	0.033		5
cg24795093	0.00428	0.000196381	0.049	TBC1D9B	5
cg24808105	0.00969	9.5e-05	0.038		5
cg25347127	0.00291	0.000155831	0.045		5
cg25388971	0.00369	9.69e-05	0.038	SLC12A7	5
cg25443836	0.00456	1.03e-05	0.018	WNT8A	5
cg25916993	-0.00467	0.000196678	0.049		5
cg26074851	0.00663	0.000112994	0.04	SKP1	5
cg26078137	0.00761	8.2e-05	0.037	LOC728411	5
cg26221342	0.00298	5.18e-05	0.033	TERT	5
cg26326382	0.00614	6.03e-05	0.034	PCDH24	5
cg26404463	0.00559	0.000144713	0.044		5
cg26488999	0.0044	3.69e-05	0.029	PCDH1	5
cg26881360	0.00259	0.000207851	0.05	MCC	5
cg26922546	-0.01072	8.57e-05	0.037		5
cg27581816	0.00544	0.000202794	0.049	YTHDC2	5
cg00244352	0.00259	9.18e-06	0.017	JARID2	6
cg00364051	0.00655	5.87e-06	0.014	ITPR3	6
cg00412749	-0.00335	9.68e-05	0.038		6
cg00505762	0.00331	6.12e-05	0.034	COL11A2	6
cg00682802	0.00227	2.52e-05	0.026	MDC1	6
cg00702872	0.0058	0.000108603	0.04		6
cg00904122	0.00425	1.49e-05	0.022	RSPH9	6
cg01163931	0.00488	0.000118518	0.041	UST	6
cg01172073	0.00577	2.86e-05	0.026	LOC100132354	6
cg01452581	0.00395	0.000122125	0.041	TRIM15	6
cg02525705	0.00899	5.2e-05	0.033	RNF5P1, RNF5, AGPAT1	6
cg02647297	0.00244	0.000157872	0.045		6
cg02843277	0.00363	2.71e-05	0.026	TIAM2	6
cg03016906	-0.00654	4.97e-05	0.032		6
cg03049125	0.00782	2.44e-06	0.01		6
cg03142905	0.00303	6.41e-05	0.034	LRRC1	6
cg03810301	0.00304	0.000148003	0.044	GABBR1	6
cg03822479	0.00512	1.36e-05	0.021	TNXB	6
cg04103326	0.00451	4.98e-05	0.032	PACSIN1	6
cg04611912	0.00267	0.00014051	0.043	DTNBP1	6
cg04637007	0.00296	2.92e-05	0.027	EHMT2	6
cg04859726	-0.00721	3.52e-05	0.028	SIM1	6
cg04870110	-0.01422	2.67e-06	0.01		6
cg04899492	-0.00409	0.0001451	0.044	NRSN1	6
cg05173611	0.00346	0.000116801	0.041	C4A, C4B	6
cg05227556	0.00554	1.26e-05	0.02	TNXB	6
cg05787951	0.0056	3.14e-05	0.027		6
cg05897803	0.00258	5.53e-05	0.033	KCNK16	6
cg06151074	-0.00571	0.000195464	0.049	BAT5	6
cg06288253	0.006	0.000210989	0.05	SLC22A23	6
cg06526189	-0.00165	0.000178307	0.047	MAD2L1BP	6
cg06598631	-0.00172	0.000104141	0.039	RARS2, ORC3L	6
cg06805615	0.00663	6.03e-05	0.034	MUC21	6
cg07487751	0.00358	4.59e-05	0.031	ZDHHC14	6
cg08013114	0.00475	0.000141352	0.043		6
cg08255724	0.00535	0.00020083	0.049	C6orf227	6
cg08604085	-0.00717	4.16e-05	0.03		6
cg08753391	0.00751	5.24e-05	0.033	TNXB	6
cg08952475	0.00533	6.22e-07	0.007	ATF6B	6
cg09761550	0.00364	1.31e-06	0.008	GTF2H4	6
cg09802546	0.00426	0.00012475	0.042	LY6G5C	6
cg09804858	0.00586	0.000108105	0.039	TRERF1	6
cg10012878	0.00298	0.000208433	0.05	NEU1	6
cg10172319	-0.00815	2.63e-05	0.026	ZNF451	6
cg10308611	0.0024	0.000154601	0.045		6
cg10463626	0.00523	8.97e-05	0.038	TNXB	6
cg10673265	0.00334	0.0001674	0.046	SLC39A7	6
cg10914115	-0.00765	3.51e-05	0.028	CLIC1	6
cg10995925	0.0077	6.23e-05	0.034	LTA	6
cg11229160	0.0031	0.00014843	0.044	FARS2	6
cg11320544	-0.00653	0.000185147	0.048	PRR3, GNL1	6
cg11553755	0.00302	0.000140408	0.043	TJAP1	6
cg11806084	-0.00983	4.78e-05	0.032	SLC22A7	6
cg11903854	0.00313	1.77e-05	0.023	SLC22A23	6
cg12035402	0.00601	0.000100956	0.039		6
cg12228717	0.00413	5.24e-06	0.013		6
cg12691866	-0.00563	2.99e-05	0.027	TTBK1	6
cg12915947	0.00365	0.000142072	0.043	TUBB	6
cg13214149	0.0029	0.000199431	0.049	C6orf27	6
cg13386903	0.00336	0.000164899	0.045	RPS6KA2	6
cg14081861	0.00573	3.71e-05	0.029	MTHFD1L	6
cg14155184	0.0078	3.91e-06	0.012	TMEM63B	6
cg14226867	0.00457	1.08e-05	0.019	EGFL8, PPT2	6
cg14425114	0.00564	7.25e-05	0.036		6
cg14752990	-0.0079	1.67e-06	0.008	HIST1H2AJ, HIST1H2BM	6
cg14762454	0.00419	1.73e-05	0.023	C6orf168	6
cg15153228	0.00371	8.29e-05	0.037	C6orf227	6
cg15984460	0.00226	0.000178824	0.047		6
cg16364191	0.00425	1.62e-05	0.022	NHSL1	6
cg16689962	-0.00222	9.12e-05	0.038	AGPAT1	6
cg16929012	0.00414	2.2e-05	0.026	BPHL	6
cg17055833	0.0072	6.13e-05	0.034	MTCH1	6
cg17264670	-0.0074	7.23e-05	0.036	RGS17	6
cg17415033	-0.00656	0.000195577	0.049		6
cg17569438	0.00496	0.000176398	0.047		6
cg17808866	0.00518	0.000210006	0.05	EXOC2	6
cg18018027	-0.0047	0.000107384	0.039		6
cg18401376	0.00652	0.000119489	0.041		6
cg18652076	0.01046	0.000158049	0.045		6
cg18804722	0.00896	1.02e-05	0.018		6
cg19014295	0.00379	0.000137236	0.043	VARS2	6
cg19606484	0.00387	3.88e-05	0.03	TRIM15	6
cg20498033	0.00366	3.01e-05	0.027	SLC44A4	6
cg20642417	0.00521	3.4e-05	0.028	GABBR1	6
cg20675150	-0.00823	0.000183596	0.048	TRIM27	6
cg21786114	0.01616	4.64e-05	0.031	EHMT2	6
cg22147917	0.0048	1.43e-07	0.003	ITPR3	6
cg22184996	0.00456	3.72e-06	0.012	LHFPL5	6
cg22696073	0.00728	6.52e-05	0.034	BRD2	6
cg22748722	0.00542	9.85e-05	0.038	COL11A2	6
cg23068345	0.00447	0.000156425	0.045	PPP1R10	6
cg23160829	0.00342	1.79e-05	0.023		6
cg23222745	-0.00377	4.64e-06	0.013	HIST1H4J	6
cg23317857	0.00711	2.82e-05	0.026	TFEB	6
cg23567726	0.00364	2.42e-06	0.01	JARID2	6
cg23636802	0.00762	9.4e-05	0.038	TNXB	6
cg23678165	0.00487	0.000138693	0.043	TFEB, PGC	6
cg23796329	0.00348	9.98e-05	0.038	BEND3	6
cg23801012	-0.00463	0.000112258	0.04	TUBB2B	6
cg24102242	0.00687	9.25e-07	0.007	SLC22A23	6
cg24143221	0.00733	0.000182319	0.047	HSPA1L	6
cg24372586	0.00325	1.05e-05	0.018	GNL1	6
cg24641186	-0.00754	0.000186228	0.048	TFAP2B	6
cg24826784	0.00467	0.000139526	0.043		6
cg24876969	0.00261	8.4e-05	0.037	ZNF311	6
cg25145023	0.00373	1.26e-05	0.02	PPARD	6
cg25367940	0.00356	8.61e-05	0.038	TRIM26	6
cg25380151	0.00368	1.14e-05	0.019	ALDH8A1	6
cg25472257	0.00422	8.48e-06	0.017	RXRB	6
cg25746489	0.00449	6.94e-05	0.035	TRIM26	6
cg25863503	-0.00337	5.65e-05	0.034	HIST1H4K	6
cg26330809	0.00613	4.54e-05	0.031		6
cg26545913	0.00616	4.23e-05	0.03		6
cg27092297	0.0035	0.00017636	0.047	CCHCR1	6
cg27312458	0.00657	2.34e-05	0.026		6
cg27423027	0.0054	0.000100137	0.038	LOC285733	6
cg27490128	0.00495	0.000212365	0.05	NCR3	6
cg00461149	-0.01101	0.000127768	0.042	PTPRN2	7
cg00643862	0.00477	0.000172393	0.046	GBX1	7
cg00665832	-0.00595	0.000207315	0.05	TOMM7	7
cg00670111	-0.00385	8.33e-05	0.037		7
cg01338378	-0.00453	0.000197523	0.049	PRKRIP1	7
cg02369024	0.00593	1.97e-05	0.024		7
cg02435538	0.00694	0.000155462	0.045	RHBDD2	7
cg02471897	0.00593	0.000132374	0.042		7
cg02503815	-0.00522	0.000203398	0.049	DPY19L2P2	7
cg02568153	0.0069	0.000197589	0.049	MAD1L1	7
cg02843503	0.00941	3.5e-06	0.012	C7orf28B	7
cg02897457	0.0028	1.56e-05	0.022	TBRG4, SNORA5A	7
cg03358113	0.00471	0.000205042	0.049	MAD1L1	7
cg03994184	0.00507	0.000203163	0.049		7
cg04018023	0.00412	0.000116259	0.041		7
cg04179654	0.00187	8e-05	0.037	PRKAR1B	7
cg04915064	0.00301	7.68e-05	0.036		7
cg05879075	0.00525	0.000110753	0.04	ZP3, SRCRB4D	7
cg06765022	0.00466	1.06e-05	0.019	PMS2L11	7
cg06857316	0.00295	0.000102901	0.039	TECPR1	7
cg07096883	0.00234	0.000171632	0.046	ACTR3C	7
cg07134031	0.00342	0.000145576	0.044		7
cg07213487	0.00501	9.53e-05	0.038	TRRAP	7
cg07718324	0.00776	0.000153028	0.045	SLC35B4	7
cg07803377	0.00551	6.87e-05	0.035		7
cg08751971	0.00422	7.99e-05	0.037	IRF5	7
cg09042009	0.0038	0.000202299	0.049	PTPRN2	7
cg09284719	-0.00862	0.000111928	0.04	LAMB1	7
cg09346547	0.00448	4.67e-05	0.031	HIP1	7
cg09388414	0.00668	9.99e-05	0.038	MIR96	7
cg09490124	0.00633	0.000102119	0.039	PUS7	7
cg09512004	0.00523	0.000128051	0.042	LOC154822	7
cg09754845	-0.00609	6.28e-05	0.034		7
cg09838336	0.00293	0.0001854	0.048	C7orf44	7
cg10007182	0.00492	3.46e-05	0.028	FOXK1	7
cg10154880	0.00675	4.62e-05	0.031	TRRAP	7
cg10720966	0.00307	4.92e-05	0.032	CUX1	7
cg11496291	0.00248	0.000171089	0.046	MAD1L1	7
cg11693986	0.00357	7.9e-05	0.037		7
cg11694513	0.00504	1.06e-07	0.003	SND1, MIR593	7
cg12593515	0.00961	0.000137305	0.043	RAPGEF5	7
cg12677853	0.00343	2.05e-05	0.024	MAD1L1	7
cg12904298	0.00359	0.000195897	0.049	TTYH3	7
cg12981876	0.00392	6.42e-05	0.034	GIGYF1	7
cg13409070	0.00484	4.2e-05	0.03	PTPRN2	7
cg13422359	0.00457	0.000127172	0.042	YWHAG	7
cg13700912	0.00596	1.91e-07	0.003	MAD1L1	7
cg13796158	0.00364	8.76e-05	0.038	TNRC18	7
cg13832457	0.00567	2.3e-05	0.026	PRKAR1B	7
cg13878520	0.00521	6.54e-05	0.034	NPTX2	7
cg14107644	0.0046	6.98e-05	0.035	TMEM229A	7
cg14397500	0.00269	0.000128376	0.042	MAD1L1	7
cg14846372	0.01257	6.6e-05	0.034		7
cg15638239	0.00526	0.000142714	0.044	CARD11	7
cg15899297	0.0025	0.000180097	0.047	PRKAR1B	7
cg15977893	0.0046	8.82e-07	0.007	PRKAG2	7
cg16182302	0.00456	6.59e-06	0.015	VOPP1	7
cg16285946	0.00282	9.42e-05	0.038	UNC84A	7
cg16486501	0.00487	6.59e-05	0.034	PTPRN2	7
cg16690859	0.00684	9.88e-05	0.038	PLXNA4	7
cg16811875	0.00316	3.23e-05	0.028	PLXNA4	7
cg17063731	-0.00833	0.000173077	0.046		7
cg17102984	0.00356	0.000101109	0.039	STK31	7
cg17162319	-0.00986	0.000158757	0.045		7
cg17304553	0.00451	1.92e-05	0.024	PMS2L11	7
cg17373904	0.00271	0.000187209	0.048	MAD1L1	7
cg17581870	0.00582	3.74e-06	0.012	C7orf50, MIR339	7
cg17893108	0.00607	0.000119558	0.041	C7orf50	7
cg18664915	0.00443	8.83e-05	0.038	C7orf50	7
cg19081450	0.00448	5.86e-05	0.034		7
cg19146577	0.00462	1.95e-06	0.009		7
cg19765378	0.00367	0.000178405	0.047	C7orf50	7
cg20052718	-0.0066	1.56e-06	0.008	TWIST1	7
cg20102246	0.00355	3.25e-05	0.028	PRKRIP1	7
cg20109936	0.00292	1.68e-06	0.008	HEATR2	7
cg20780013	0.00674	1.05e-05	0.018	SDK1	7
cg20824189	0.00825	0.000111402	0.04		7
cg20870668	0.00487	3.44e-06	0.012	IQCE	7
cg20943353	0.00378	0.00015381	0.045	MAD1L1	7
cg20991937	0.00278	0.000110216	0.04	CLIP2	7
cg21587319	0.00377	0.000158684	0.045	PTPRN2	7
cg21593345	0.00557	4.6e-05	0.031		7
cg21768835	0.0046	5.05e-06	0.013	TECPR1	7
cg21778348	-0.0047	0.000166436	0.046	HOXA7	7
cg22500280	0.00337	5.82e-05	0.034	MAD1L1	7
cg22811478	-0.01102	4.45e-05	0.031	DOCK4	7
cg22891003	0.00458	0.000208781	0.05	PDGFA	7
cg22940022	0.00467	0.000119366	0.041	MCM7, MIR25	7
cg22966391	0.00409	0.00015528	0.045	EIF3B	7
cg23074799	0.00735	5.54e-05	0.033		7
cg23339363	0.0042	0.000156516	0.045	CAMK2B	7
cg23537419	0.00618	0.000164439	0.045	KCP	7
cg23842812	0.00328	4.45e-05	0.031	DTX2	7
cg23873200	0.00403	0.000107288	0.039	IQCE	7
cg23884358	0.00347	1.19e-05	0.02		7
cg23976336	0.00308	2.98e-05	0.027	ICA1	7
cg24172278	0.00445	9.89e-05	0.038	INTS1	7
cg25009327	-0.01541	5.75e-05	0.034	ZNF425	7
cg25011530	0.00606	7.93e-05	0.037	PUS7	7
cg25300390	0.00484	6.72e-06	0.015	MAD1L1	7
cg25573368	0.00538	0.000127081	0.042	MAD1L1	7
cg25592353	0.00585	6.36e-05	0.034	TBRG4	7
cg25820223	0.00299	0.000157092	0.045		7
cg26050906	0.00599	5.01e-05	0.032	GRB10	7
cg26407309	0.00517	8.76e-05	0.038	TBXAS1, HIPK2	7
cg26407811	0.00332	0.000164641	0.045	PRKAG2	7
cg26603629	0.00613	2.47e-06	0.01	AMZ1	7
cg27042091	0.01366	0.000193761	0.048	SBDS, TYW1	7
cg27154660	0.00462	8.1e-05	0.037	POR	7
cg27429258	0.00511	0.00010476	0.039		7
cg27570732	0.00392	2.44e-05	0.026		7
cg00128812	0.00272	3.43e-05	0.028	PLEC1, MIR661	8
cg00131691	0.00305	0.000199	0.049		8
cg00598766	0.00421	0.000101795	0.039	LY6E, LOC100133669	8
cg00742963	0.00383	0.000118485	0.041	PEBP4	8
cg00998132	0.00313	0.000163883	0.045		8
cg01121892	0.00486	0.000131281	0.042	GPIHBP1	8
cg01668008	0.00528	1.61e-05	0.022		8
cg01779882	0.00429	4.63e-05	0.031	TOP1MT	8
cg01823440	0.0033	0.000128654	0.042		8
cg02225004	0.00253	0.000149644	0.044	TRAPPC9	8
cg02860255	0.00442	5.52e-06	0.014	TSNARE1	8
cg03347018	-0.00637	9.17e-05	0.038	MSC	8
cg03492874	0.0036	2.91e-05	0.027	VPS28	8
cg03654169	0.00387	0.000139	0.043	CTSB	8
cg04146982	0.00583	9.49e-06	0.017	EPPK1	8
cg04517258	0.00474	4.77e-05	0.032	LOC100133669	8
cg04904932	0.00555	3.61e-05	0.029	PSKH2	8
cg05525416	0.00657	1.73e-05	0.023	PAG1	8
cg05716567	0.00468	4.65e-06	0.013	ZC3H3	8
cg06073220	0.00774	0.000109182	0.04	ARHGEF10	8
cg06551905	0.00655	4.97e-05	0.032	FAM167A	8
cg06592178	0.00408	0.000167338	0.046		8
cg06772221	0.00552	9.89e-05	0.038	SLA, TG	8
cg06933322	0.00371	0.000187221	0.048	LOC340357	8
cg07437919	-0.01969	1.73e-05	0.023	SLC45A4	8
cg08603678	-0.01775	0.000211028	0.05	EIF3E	8
cg08626916	0.00866	0.000190813	0.048	TRAPPC9	8
cg09529783	0.00522	0.000128576	0.042		8
cg09576978	0.00526	0.000117452	0.041	ANK1	8
cg09647375	-0.00913	8.3e-05	0.037		8
cg10064585	0.00365	5.72e-06	0.014	DENND3	8
cg10147394	0.00454	6.27e-05	0.034	BLK	8
cg10419556	0.0054	7.93e-05	0.037		8
cg10757989	0.00374	6.13e-05	0.034	CHD7	8
cg10765397	0.00644	2.19e-05	0.026		8
cg10796400	0.00426	0.000155822	0.045		8
cg10982692	0.00692	1.68e-05	0.023	GPR20	8
cg11966432	0.00246	2.72e-05	0.026	DLGAP2	8
cg12741231	0.00539	0.000194943	0.048	CSGALNACT1	8
cg12897502	0.0024	0.000144828	0.044	C8orf46	8
cg13157158	0.00531	8.75e-05	0.038	TG	8
cg13170640	0.00657	0.000174216	0.046		8
cg14301764	0.00636	9.86e-05	0.038	EIF2C2	8
cg14603085	0.00362	0.000173488	0.046		8
cg15235922	0.00669	9.61e-05	0.038	MTSS1	8
cg16015276	-0.00498	2.68e-05	0.026		8
cg16318412	0.00678	1.28e-05	0.02		8
cg17371580	0.00714	4.42e-05	0.031		8
cg18025275	0.00291	0.000101174	0.039	BIN3, FLJ14107	8
cg18050997	0.00522	5.8e-05	0.034	PRAGMIN	8
cg19783015	-0.00447	1.52e-05	0.022		8
cg19879483	0.00427	0.000141051	0.043		8
cg19963313	0.0025	4.12e-07	0.005	NSMAF	8
cg20083995	0.00398	0.000164177	0.045		8
cg20364222	0.00915	0.00012927	0.042		8
cg20402658	0.0043	0.00019461	0.048	NCALD	8
cg20611272	0.00606	0.00010154	0.039		8
cg20744156	0.00297	0.00012631	0.042	TNKS	8
cg21473775	-0.00921	0.000129944	0.042		8
cg21600380	0.00524	8.39e-05	0.037		8
cg22094607	0.0052	0.000186142	0.048	KIAA1688	8
cg22272100	0.00427	1.22e-06	0.008	BMP1	8
cg22320962	-0.00578	0.000177259	0.047	GATA4	8
cg22862746	-0.00364	9.48e-05	0.038	FAM150A	8
cg23278359	0.00514	9.28e-06	0.017	PTP4A3	8
cg23409608	0.00528	5.03e-05	0.032	PVT1	8
cg23641319	0.00541	7.41e-06	0.016		8
cg24388061	0.0041	6.07e-05	0.034	TRAPPC9	8
cg24468765	0.00568	1.94e-06	0.009		8
cg24823764	0.01191	2.87e-06	0.01		8
cg25021532	0.00461	2.08e-06	0.009	ABRA	8
cg25605550	0.00276	5.3e-05	0.033		8
cg25765796	0.00626	4.35e-05	0.031	KIAA1688	8
cg26248082	0.01121	0.000202334	0.049	SLC20A2	8
cg26387966	0.01096	1.61e-05	0.022		8
cg26393356	0.00614	3.98e-06	0.012		8
cg26403198	0.00391	0.000184125	0.048	FBXL6, GPR172A	8
cg26718357	0.00392	7.16e-06	0.015		8
cg27135989	0.00652	9.12e-05	0.038		8
cg01944288	-0.00802	3e-06	0.011	NTNG2	9
cg05328939	0.00322	9.58e-05	0.038	COL5A1	9
cg05385163	-0.00615	4.05e-05	0.03	BARX1	9
cg05517900	0.00513	8.78e-05	0.038	QSOX2	9
cg12149666	0.00614	0.000169126	0.046	PNPLA7	9
cg13415773	0.00643	0.000158111	0.045		9
cg13418964	0.00306	0.000158161	0.045	TTLL11	9
cg13439189	0.00662	0.000151555	0.045		9
cg13543915	0.00699	8.7e-05	0.038		9
cg13580827	0.00688	0.000135784	0.043	APBA1	9
cg13710542	0.00428	0.00020934	0.05	EXD3	9
cg13803727	0.00805	2.25e-05	0.026		9
cg13912573	0.00669	4.42e-05	0.031	LOC100129066	9
cg14031679	0.0046	1.77e-05	0.023		9
cg14068176	0.00482	9.31e-05	0.038	TMEM8B	9
cg14074944	0.00342	0.000205783	0.049	TNC	9
cg14108380	0.00749	8.37e-05	0.037	SDCCAG3	9
cg14172375	0.00744	4.98e-05	0.032	PALM2	9
cg14184130	0.00454	0.0001046	0.039		9
cg14186779	0.00628	0.000166756	0.046	GPSM1	9
cg14312921	0.00464	0.000190549	0.048		9
cg14323977	0.01328	8.03e-05	0.037		9
cg14462321	0.00394	0.000128331	0.042	RXRA	9
cg14581063	0.00358	9.12e-05	0.038	WDR5	9
cg14584535	0.01016	0.000110199	0.04	GPR21, RABGAP1	9
cg15518883	0.00671	2.58e-05	0.026	SIT1	9
cg21157923	0.00474	0.000176264	0.047	LCN10	9
cg21175995	-0.00749	0.000167802	0.046	TDRD7	9
cg21186778	0.00623	4.01e-06	0.012	RCL1	9
cg21217093	0.01577	7.29e-05	0.036		9
cg25020204	0.00746	1.85e-05	0.024	DBH	9
cg00282877	-0.01725	2.46e-06	0.01	LOC619207	10
cg00350920	0.004	6.98e-05	0.035	GDF2	10
cg00441573	-0.00523	0.000205518	0.049		10
cg00483825	0.00385	0.000149436	0.044	C10orf93	10
cg00625450	0.00612	0.000120844	0.041	AGAP5, BMS1P4	10
cg00699831	0.0022	8.18e-05	0.037	SCD	10
cg00875476	0.00521	9.27e-06	0.017	INPP5A	10
cg02165095	0.00457	6.74e-05	0.035	ST8SIA6	10
cg02581163	0.00612	1.4e-06	0.008		10
cg02721701	0.00454	0.000161397	0.045	CYP17A1	10
cg02795981	0.00934	3.94e-05	0.03	ZMIZ1	10
cg03236397	-0.00561	9.62e-05	0.038	HPSE2	10
cg03299991	0.00396	7.02e-06	0.015	KCNMA1	10
cg03455990	0.00674	5.28e-05	0.033		10
cg03481488	0.00432	5.23e-05	0.033		10
cg03730709	0.00504	0.000104606	0.039	ANXA11	10
cg04762698	0.00372	0.000200908	0.049	SH3PXD2A	10
cg04951051	0.00417	0.000187064	0.048	DLG5	10
cg05426956	0.00625	0.000204729	0.049	HTRA1	10
cg05824757	0.00552	1.97e-06	0.009	SGPL1	10
cg05964557	0.00441	0.000152394	0.045		10
cg06005177	0.00383	6.25e-05	0.034		10
cg06325088	0.00348	6.45e-05	0.034	C10orf71	10
cg06338697	0.00572	0.000156323	0.045	PARD3	10
cg06916873	0.00264	7.33e-05	0.036	ECHS1	10
cg07024656	0.00299	0.000170565	0.046	LOC84856	10
cg07113562	0.00608	3.24e-05	0.028	PRKG1	10
cg07262450	0.00226	0.000159115	0.045		10
cg07402396	0.0057	7.82e-05	0.037	INPP5A	10
cg07708613	0.00851	5.09e-06	0.013		10
cg08354614	0.00601	7.59e-05	0.036		10
cg08735411	0.00467	1.07e-05	0.019		10
cg08975834	0.0042	0.00014441	0.044	TCERG1L	10
cg09216143	0.00463	4.21e-05	0.03	LOC619207	10
cg09300563	0.0096	0.00015925	0.045		10
cg09449069	0.00639	1.32e-05	0.02		10
cg09962984	-0.0052	1.07e-05	0.019	ANUBL1	10
cg10195962	0.00313	0.000121481	0.041		10
cg10206933	0.00894	1.63e-07	0.003	BNIP3	10
cg10402121	0.00464	8.73e-05	0.038		10
cg10435021	0.00582	0.000201419	0.049	ADARB2	10
cg10502884	0.00867	0.00017987	0.047		10
cg10690063	0.00386	2.73e-05	0.026	ALOX5	10
cg10837142	-0.01285	0.000209007	0.05		10
cg11200635	-0.00481	0.000197177	0.049	RET	10
cg11385165	0.00429	5.24e-06	0.013	SH3PXD2A	10
cg12164321	0.00729	0.000193886	0.048	CPXM2	10
cg12264333	0.00512	0.000182229	0.047	CALHM2	10
cg12575674	0.00577	7.1e-05	0.035	SH2D4B	10
cg12664173	0.00544	0.00019813	0.049	PFKFB3	10
cg12877354	0.00648	5.24e-06	0.013	ALOX5	10
cg12881520	0.00413	0.000163487	0.045		10
cg13169286	-0.01284	6.21e-08	0.003		10
cg13307451	0.00164	0.000160668	0.045		10
cg13457427	0.00792	1.42e-06	0.008		10
cg13590166	0.00516	9.53e-05	0.038		10
cg13908507	0.00502	0.000170289	0.046	AIFM2	10
cg14108015	0.00433	0.000192779	0.048		10
cg14861584	0.00505	0.000118084	0.041		10
cg15018122	0.00319	0.000124439	0.042	TCF7L2	10
cg15043723	0.00487	2.01e-06	0.009	GATA3	10
cg15433798	0.00476	3.16e-05	0.028	NUDT9P1	10
cg15553532	0.0052	5.48e-05	0.033		10
cg16014906	0.00558	0.000160515	0.045	STK32C	10
cg16181642	0.00405	5.16e-05	0.033		10
cg16214693	0.00339	6.96e-06	0.015	LHPP	10
cg16232721	0.00352	0.000103302	0.039	RGR	10
cg16595750	0.00612	7.93e-05	0.037	FGFR2	10
cg17405812	0.00659	7.72e-05	0.036	ADARB2	10
cg17436460	0.00307	8.75e-05	0.038	CUBN	10
cg17897352	0.00336	2.35e-05	0.026	GRK5	10
cg18165251	0.00565	5.21e-05	0.033	PCDH21	10
cg18184053	0.00782	1.09e-06	0.008		10
cg18298195	-0.01112	2.47e-05	0.026	NCRNA00202	10
cg18430255	0.00864	9.78e-07	0.007	GRK5	10
cg18593374	0.00633	0.000177031	0.047	LHPP	10
cg18862686	0.00511	0.000131087	0.042	MGMT	10
cg19100464	0.00272	0.000141176	0.043		10
cg19215199	0.00931	3.66e-08	0.002	ZMIZ1	10
cg19531732	0.0053	2.59e-05	0.026	COL13A1	10
cg19842683	0.00201	0.00013611	0.043	SFXN3	10
cg20289746	0.00331	6.28e-05	0.034	ITPRIP	10
cg20540372	0.00512	4.88e-05	0.032	BLNK	10
cg20619600	0.00297	0.000184197	0.048		10
cg22671939	0.00514	0.000185704	0.048		10
cg22756156	0.00307	3.18e-05	0.028	MARVELD1, LOC100270710	10
cg22851864	0.01505	9.64e-06	0.018	ASB13	10
cg23239690	0.00238	0.000173088	0.046	MGMT	10
cg23250185	0.00389	6.15e-05	0.034	PAOX	10
cg23262973	0.00592	8.11e-05	0.037	TACC2	10
cg23400579	0.00341	0.000140546	0.043	MIR202	10
cg23432673	0.00359	3.24e-05	0.028	KIAA0913	10
cg23889654	0.00232	8.88e-05	0.038	LARP4B	10
cg24480227	0.00381	6.64e-05	0.034	VTI1A	10
cg24950817	0.00431	6.1e-05	0.034	STK32C	10
cg25256493	0.00573	0.00016454	0.045	KIAA1274	10
cg25352281	0.00207	7.76e-06	0.016	PPP2R2D	10
cg25844612	0.00319	3.21e-05	0.028	BEND7	10
cg25921502	0.00648	0.000184725	0.048	C10orf128	10
cg26005973	0.00594	0.000135693	0.043	PCBD1	10
cg26185061	0.00639	8.33e-05	0.037		10
cg26256560	0.00833	2.88e-05	0.027	TCERG1L	10
cg26394636	0.00385	6.45e-05	0.034		10
cg26795540	0.00536	0.000179684	0.047	PARD3	10
cg27020161	0.0069	2.84e-05	0.026		10
cg27220117	0.00532	0.000151677	0.045	MYOF	10
cg27277439	0.00535	5.98e-05	0.034		10
cg27432596	0.00516	1.64e-05	0.023	CCNY	10
cg00330825	0.00553	0.000188627	0.048	RPLP2, SNORA52	11
cg01233306	0.0044	0.000179114	0.047	ODZ4	11
cg01369233	0.00305	8.86e-05	0.038	TOLLIP	11
cg01415344	0.00376	9e-05	0.038	SART1	11
cg01455069	0.00323	0.000102509	0.039	ROM1	11
cg01476222	0.00916	4.88e-06	0.013	TRAF6	11
cg01596901	-0.00448	5.47e-05	0.033	NTM	11
cg01655721	0.00331	0.000121827	0.041	RNH1	11
cg02147041	0.0031	4.68e-06	0.013	SMTNL1	11
cg02390725	0.00481	0.000140229	0.043	SLC22A18, SLC22A18AS	11
cg02526508	-0.01295	0.000205273	0.049	GLYAT	11
cg02877433	0.00338	4.49e-05	0.031	DEAF1	11
cg03111502	0.00293	0.000189507	0.048	NRGN	11
cg03203114	-0.0108	0.000111549	0.04	PHLDB1	11
cg03347015	0.00298	8.7e-05	0.038	HNRNPUL2	11
cg03522035	0.00408	8.63e-05	0.038	LRRC32	11
cg03663788	0.00332	2.77e-05	0.026	PYGM	11
cg03707169	0.00449	0.000168646	0.046	FLI1	11
cg03771731	0.00283	0.000207391	0.05	SLC6A5	11
cg03833400	0.00508	0.000210252	0.05	MRGPRX1	11
cg04017555	0.00455	4.11e-05	0.03	VWCE	11
cg04240079	0.00237	2.31e-05	0.026		11
cg04420547	0.00239	0.000125501	0.042	PC	11
cg04456892	0.00456	0.000121807	0.041	OR10A4	11
cg04519387	-0.01018	8.92e-05	0.038	OVOL1	11
cg04784101	-0.00782	0.0001284	0.042	RHOD	11
cg04917258	0.00556	4.8e-05	0.032	PC	11
cg04919489	0.00764	0.00016237	0.045	ARHGEF12	11
cg05068461	-0.00325	0.000183775	0.048		11
cg05740793	-0.00505	3.88e-06	0.012		11
cg05750788	0.0055	8.72e-05	0.038	CORO1B	11
cg06324635	0.00408	9.74e-05	0.038	ST5	11
cg06495763	0.00299	0.000112893	0.04	SLC22A18, SLC22A18AS	11
cg06575753	-0.0098	0.000120391	0.041		11
cg06644638	0.00553	4.34e-05	0.031	GLB1L2	11
cg07019638	0.00701	1.72e-06	0.008	EHD1	11
cg07091552	0.00322	9.44e-05	0.038	UCP3	11
cg07179688	0.00416	6.62e-05	0.034	STIM1	11
cg07229760	0.00348	4.85e-05	0.032		11
cg07607813	0.00482	5.77e-05	0.034	DAGLA	11
cg08350126	0.00336	0.000194294	0.048	HPX	11
cg08441314	0.00759	8.56e-05	0.037	SORL1	11
cg08750439	0.00386	9.75e-05	0.038		11
cg09530156	0.00448	0.000132327	0.042		11
cg10093679	0.00494	5.89e-05	0.034	KAT5	11
cg10096321	0.00479	6.11e-05	0.034	ZBTB16	11
cg10279055	-0.00695	9.51e-06	0.017	VPS26B	11
cg10477989	0.00801	8.15e-05	0.037	C11orf24	11
cg10486439	0.0036	0.000124956	0.042		11
cg10548355	-0.0096	0.000148106	0.044	PPFIA1, MIR548K	11
cg10951214	0.00285	1.98e-05	0.024	PTPRJ	11
cg11004323	0.00471	6.2e-07	0.007	PTDSS2	11
cg11650874	0.00471	0.000116833	0.041	CHID1	11
cg11824257	0.0032	0.00017454	0.046	FRMD8	11
cg11966524	0.00524	2.81e-05	0.026		11
cg12128589	0.00531	0.000126356	0.042	RPS6KB2	11
cg12220703	0.0033	9.14e-05	0.038	DSCAML1	11
cg12841566	0.00227	0.000161234	0.045	MADD	11
cg13179915	0.00545	9.97e-05	0.038	KCNK7	11
cg13527922	0.00508	1.54e-08	0.001	F2	11
cg13812731	0.00534	5.39e-05	0.033	NRGN	11
cg13997645	-0.00531	3.49e-05	0.028	INSC	11
cg14240790	0.00744	0.000176594	0.047		11
cg14288399	0.00399	2.73e-05	0.026	CCDC88B	11
cg14329059	-0.00819	0.000167422	0.046	DTX4	11
cg14504636	0.00333	0.000154564	0.045	AP2A2	11
cg14690315	-0.00214	2.79e-05	0.026	MALAT1	11
cg14817211	0.00607	0.000187376	0.048	KRTAP5-7	11
cg14904638	0.00407	0.000168707	0.046	ZNF408	11
cg15708618	0.00822	4.03e-06	0.012		11
cg16087630	0.00478	6.92e-05	0.035	CHKA	11
cg16235962	0.00709	7.7e-05	0.036	CXCR5	11
cg16280667	0.00627	7.59e-06	0.016	CXCR5	11
cg16389348	0.00492	7.26e-06	0.015	SLC22A11	11
cg16723180	0.00221	0.000136805	0.043	HCCA2	11
cg17005222	0.00487	0.000200486	0.049	PTDSS2	11
cg17092583	0.00319	0.000127989	0.042		11
cg17253407	0.00616	5.07e-05	0.032		11
cg17472796	0.00503	8.93e-05	0.038	ARAP1	11
cg18145189	0.00248	2.67e-05	0.026	SLC29A2	11
cg18192917	0.00462	6.59e-05	0.034	TBX10	11
cg18283361	0.00561	3.86e-05	0.03	APOA4	11
cg19216994	0.00703	4.72e-05	0.032	RPLP2, SNORA52	11
cg19227606	0.00256	7.44e-05	0.036	NADSYN1	11
cg19314882	0.00391	9.89e-05	0.038	DSCAML1	11
cg19432283	0.0053	9.84e-05	0.038	HCCA2	11
cg20242427	0.01289	0.000107844	0.039	DAK	11
cg20668450	0.00371	7.12e-05	0.035	SAC3D1	11
cg20759345	-0.00765	0.000152589	0.045		11
cg21104351	0.0053	8.63e-05	0.038	GLB1L3	11
cg21628794	0.00443	0.000111623	0.04	PC	11
cg22025454	0.00495	0.000186814	0.048		11
cg22064610	0.00404	0.000202195	0.049	CEP164	11
cg22110770	0.00426	0.000161931	0.045	CCDC87, CCS	11
cg22160073	0.00653	6.79e-05	0.035	TRIM34, TRIM6-TRIM34	11
cg22366698	0.00624	0.000120399	0.041	ZNF195	11
cg22719871	0.00479	0.000158391	0.045	BRMS1, RIN1	11
cg22997252	0.00577	0.000212624	0.05	GALNTL4	11
cg23111641	0.00259	0.000184674	0.048	CYBASC3	11
cg23149454	0.0087	9.15e-05	0.038	PDE2A	11
cg23249399	0.00622	6.05e-06	0.014	ARAP1	11
cg24194730	0.00544	2.41e-06	0.01	SLC39A13	11
cg24321787	0.00397	0.000197	0.049	ADAMTS15	11
cg24563501	0.00618	0.000121649	0.041	ALDH3B2	11
cg24819471	0.00334	4e-05	0.03		11
cg25387593	0.00789	4.93e-06	0.013	HYOU1	11
cg25541544	0.00475	8.5e-05	0.037	CNGA4	11
cg25868831	-0.00883	3.09e-06	0.011	B4GALNT4	11
cg25892168	0.00391	0.000112362	0.04	ST14	11
cg25918267	0.00523	8.44e-05	0.037	HCCA2	11
cg25967612	0.00644	0.000178099	0.047	OR10V1	11
cg26070604	0.00483	6.4e-05	0.034	SPTBN2	11
cg26123414	0.00471	2.97e-05	0.027	ORAOV1	11
cg26203336	0.00399	0.000137106	0.043		11
cg26754560	0.00431	3.25e-05	0.028	NDUFV1	11
cg26785702	0.00804	9.49e-05	0.038	FOXR1	11
cg26925644	0.00543	2.6e-05	0.026	PHLDB1	11
cg27186519	0.00406	0.000129872	0.042		11
cg27218154	0.00325	5.83e-05	0.034	PRR5L	11
cg27219654	0.00354	0.00014288	0.044	CLPB	11
cg00344358	0.00243	2.03e-05	0.024	GDF11	12
cg00713401	0.00341	7.01e-05	0.035	KRT82	12
cg00737250	0.00564	0.000116623	0.041	FLJ12825	12
cg00774435	0.00426	6.15e-05	0.034	C1RL	12
cg00808175	0.00418	0.000132602	0.042	GNB3	12
cg01398181	0.00252	5.05e-05	0.032	CACNA1C	12
cg01525916	0.00485	0.000210842	0.05		12
cg01658663	-0.00391	0.000192131	0.048	TENC1	12
cg01831767	0.00454	2.69e-05	0.026	SH2B3	12
cg01909705	0.00241	3.5e-05	0.028	CD9	12
cg02149069	-0.00902	3.89e-05	0.03	IFFO1	12
cg02364642	-0.00717	2.6e-05	0.026	GEFT	12
cg03742132	0.00483	0.000162847	0.045	LIN7A, MIR617	12
cg04688889	0.00495	0.000187229	0.048	LRP1	12
cg04900436	0.00255	0.000109609	0.04	ANKLE2	12
cg05178192	0.00369	0.000197564	0.049		12
cg05418042	0.01096	6.91e-05	0.035	DERA	12
cg05606767	0.00319	0.000129599	0.042	LOC100133893	12
cg05614952	0.00498	0.000145584	0.044	GOLGA3	12
cg07066635	0.00541	0.000123162	0.041	GIT2	12
cg07125269	0.00612	1.42e-05	0.021	LRTM2, CACNA2D4	12
cg07218487	0.00314	0.000103608	0.039	MLL2	12
cg07222420	0.00356	3.71e-06	0.012		12
cg07668671	0.00655	3.08e-05	0.027	RPH3A	12
cg07687119	-0.00478	0.000146092	0.044	HOXC4, HOXC6, HOXC5	12
cg07817608	0.00669	0.000127157	0.042		12
cg07949141	0.00613	4.58e-05	0.031	ABCB9	12
cg07989629	0.00359	0.000102452	0.039	FAM101A	12
cg08630639	0.00337	8.89e-06	0.017	P2RX4	12
cg09486764	0.00501	9.06e-05	0.038		12
cg09631652	0.00366	6.43e-05	0.034	TENC1	12
cg09840824	0.00597	2.4e-05	0.026	LRP1	12
cg10942227	0.0045	1.79e-05	0.023		12
cg10961753	-0.00637	1.98e-05	0.024	HOXC13	12
cg11211965	0.00429	8.08e-05	0.037	SCARNA12, PHB2	12
cg11510131	0.00422	1.35e-05	0.02	PXN	12
cg11729019	0.00206	5.82e-05	0.034	C1R	12
cg11784667	0.00326	8.51e-05	0.037		12
cg12157156	0.00354	7.65e-05	0.036	NCOR2	12
cg12800105	0.00799	0.00010144	0.039	KDM2B	12
cg13484329	0.00472	6.23e-05	0.034	TCHP	12
cg13494887	0.00241	0.000209265	0.05	APPL2	12
cg13544195	0.0035	0.000171459	0.046	LRP1	12
cg14690649	-0.0125	2.95e-05	0.027		12
cg14846244	-0.01391	3.36e-05	0.028		12
cg15389589	0.00427	6.45e-06	0.015	LRP1	12
cg15889548	0.00473	0.000196878	0.049	KRT7	12
cg15921228	0.00512	0.00013261	0.042		12
cg16064364	-0.0109	2.02e-05	0.024		12
cg16095464	0.00971	7.69e-05	0.036	SOX5	12
cg16617510	0.0032	0.000134013	0.042	TNFRSF1A	12
cg17109042	-0.01347	0.000113204	0.04	ANKS1B	12
cg17385414	0.00555	4.24e-05	0.031		12
cg17461234	0.00446	0.000202582	0.049	GOLGA3	12
cg18526332	0.00272	0.000185458	0.048		12
cg19516733	0.00294	0.000138342	0.043	SDS	12
cg20092046	-0.00177	6.58e-05	0.034	OASL	12
cg20121920	0.00376	0.000108273	0.039	NCOR2	12
cg20285745	0.00886	0.000140755	0.043	NOS1	12
cg20490175	0.0053	4.47e-06	0.013	CACNA1C	12
cg20792062	-0.0076	0.000153899	0.045	KCNA5	12
cg22199628	-0.00207	9.42e-05	0.038	PPP1R12A	12
cg22349126	-0.00757	7.47e-05	0.036	LYRM5, CASC1	12
cg22585562	0.00455	7.7e-06	0.016	FBXW8	12
cg22611259	0.00394	0.000111135	0.04	NCOR2	12
cg23020795	0.00544	3.25e-05	0.028	KRT82	12
cg23347790	0.00277	0.000128272	0.042	PLXNC1	12
cg23689080	0.00445	0.000207689	0.05	SARNP	12
cg24283804	0.00356	3.53e-05	0.028	POLE	12
cg24860716	0.00505	0.00010205	0.039	PTPN6	12
cg24952640	0.00618	7.7e-05	0.036	TEAD4	12
cg24981283	0.00356	8.54e-05	0.037		12
cg25142228	0.00365	0.000188908	0.048	SETD1B	12
cg25278343	0.00361	1.09e-05	0.019	ITGB7	12
cg25449924	0.0052	5.06e-05	0.032	NCOR2	12
cg25664021	0.00683	5.88e-05	0.034	LRP1	12
cg25696906	0.0047	4.7e-05	0.032		12
cg25966682	0.01023	4.46e-07	0.005	LRP1	12
cg26243330	0.00292	5.5e-05	0.033	ANKLE2	12
cg26257969	0.00383	0.000173986	0.046	H1FNT	12
cg26335971	0.00332	0.000174322	0.046		12
cg26383838	0.00515	0.000145244	0.044	C12orf74	12
cg26462457	0.00681	9.89e-06	0.018		12
cg26676360	0.00471	0.000120689	0.041	LRP1	12
cg27277212	0.00595	5.23e-05	0.033	DDX11	12
cg27409154	0.00316	0.000105224	0.039	IGFBP6	12
cg27634295	0.005	0.000135877	0.043		12
cg00692833	0.00285	0.000160065	0.045	DGKH	13
cg01682917	0.00391	7.04e-05	0.035	RASA3	13
cg01729717	-0.00653	6.8e-05	0.035	SLITRK1	13
cg03049340	0.00428	3.99e-05	0.03	ADPRHL1	13
cg03313945	0.00498	8.81e-05	0.038	ZIC5	13
cg03440508	-0.00768	0.000151667	0.045		13
cg03960313	0.00352	3.42e-05	0.028	TNFRSF19	13
cg04210544	0.00526	0.000163155	0.045	ARHGEF7	13
cg07828606	0.00362	4.72e-05	0.032		13
cg08868447	0.00351	0.000187302	0.048		13
cg09677938	0.01357	1.3e-05	0.02		13
cg10795666	-0.00461	3.98e-05	0.03	MLNR	13
cg11997806	0.0048	3.62e-05	0.029	CLYBL	13
cg12127863	-0.00979	0.000103105	0.039		13
cg12230889	0.00219	5.04e-05	0.032	ATP11A	13
cg13080336	0.00878	5.16e-06	0.013		13
cg13121938	0.00623	6.86e-05	0.035	RASA3	13
cg13776095	0.00515	0.000105417	0.039	A2LD1	13
cg13936797	0.00383	1.2e-05	0.02	STK24	13
cg14339397	-0.02096	0.000131903	0.042		13
cg14352298	0.0122	2.56e-06	0.01		13
cg15914766	0.00246	1.21e-05	0.02	MCF2L	13
cg17015467	-0.00152	0.000109629	0.04		13
cg17394623	0.01298	6.37e-05	0.034	CARS2	13
cg18995031	0.00323	0.000144528	0.044	RASA3	13
cg19635644	0.00643	3.98e-05	0.03	UBAC2, MIR623	13
cg20990359	0.00487	4.74e-06	0.013	FARP1	13
cg21028785	0.00617	8.75e-05	0.038	INTS6	13
cg21099575	0.00716	2.3e-06	0.009	FARP1	13
cg21236457	0.00572	3.94e-06	0.012	RASA3	13
cg22122715	0.00263	0.000154746	0.045	CLDN10	13
cg22216757	0.00164	0.00013373	0.042		13
cg22355224	0.0045	1.46e-05	0.021		13
cg22923006	0.00865	5.97e-05	0.034	TMCO3	13
cg22942528	0.00447	2.01e-06	0.009	CENPJ	13
cg23552509	0.0038	1.54e-05	0.022		13
cg24926364	0.00247	0.000146189	0.044	RASA3	13
cg26226408	0.00613	0.000126862	0.042	LOC646982	13
cg26739849	0.00883	3.47e-07	0.005		13
cg00867694	-0.0099	3.05e-05	0.027	CCDC88C	14
cg00869962	-0.01315	0.000164738	0.045		14
cg00995457	0.00333	3.5e-06	0.012	CCDC85C	14
cg01318265	0.00553	2.9e-05	0.027	MTA1	14
cg01797899	0.0073	4.99e-06	0.013		14
cg01812401	0.00421	0.000204256	0.049		14
cg02147905	0.00265	1.88e-05	0.024	CINP	14
cg02180737	0.00242	0.000143531	0.044	MIR412, MIR410, MIR409, MIR369, MIR541	14
cg02867735	0.0076	7.25e-05	0.036		14
cg04304932	0.00358	0.000140564	0.043	MEG3	14
cg04389921	0.00733	5.9e-05	0.034		14
cg04399988	0.00656	1.11e-05	0.019		14
cg04528445	0.00569	0.000119471	0.041		14
cg04706229	0.00636	7.92e-05	0.037	C14orf183	14
cg04731084	0.0039	3.21e-05	0.028	KIF26A	14
cg04882359	0.00388	0.000184514	0.048	AP1G2	14
cg05006302	0.00336	0.000132999	0.042	C14orf49	14
cg06771839	0.00604	0.000171672	0.046		14
cg08221136	0.00602	0.000153562	0.045		14
cg08255017	0.00479	2.12e-05	0.025	VSX2	14
cg08380284	0.00377	0.000122619	0.041	SUPT16H	14
cg09208864	0.00265	0.000103066	0.039	CCDC88C	14
cg09274864	0.00573	1.64e-06	0.008	SAMD4A	14
cg09333325	0.0049	0.00021139	0.05	KIF26A	14
cg09380688	0.0036	1.25e-05	0.02	C14orf73	14
cg09400092	-0.00471	9.32e-05	0.038	SSTR1	14
cg09922085	0.00379	4.7e-05	0.032	XRCC3	14
cg09943560	-0.00187	9.48e-05	0.038	C14orf159	14
cg09945147	0.00529	4.21e-05	0.03		14
cg10039281	0.00378	9.37e-05	0.038	NYNRIN	14
cg10380165	-0.00552	0.000172542	0.046	ARF6	14
cg10548805	0.00509	9.47e-05	0.038		14
cg11120364	0.00703	5.64e-05	0.034		14
cg12197579	0.00605	9.87e-05	0.038		14
cg13662173	0.00278	3.91e-05	0.03	MIR127, MIR433, RTL1	14
cg13784460	0.00548	0.000164688	0.045		14
cg14187585	0.00563	6.11e-06	0.014		14
cg14286928	-0.00228	8.25e-05	0.037	EIF2S1, ATP6V1D	14
cg14879065	0.01045	4.93e-05	0.032		14
cg15491094	0.00272	5.28e-05	0.033		14
cg15925940	-0.00554	7.34e-05	0.036	KIAA0284	14
cg16000077	0.01145	2.73e-05	0.026	LTB4R2, CIDEB	14
cg17324588	0.00452	6.98e-06	0.015		14
cg17856915	-0.00174	0.00018604	0.048	FOXN3	14
cg18195228	0.00414	0.000195512	0.049	C14orf182	14
cg18674446	0.00663	1.17e-06	0.008		14
cg18695670	-0.00558	0.000189682	0.048		14
cg19000871	0.00493	9.91e-05	0.038	TRMT61A	14
cg19818298	0.00378	4.58e-05	0.031	CHD8	14
cg19828748	0.00309	6.69e-05	0.034	XRCC3	14
cg19971102	0.00844	0.000155409	0.045	HHIPL1	14
cg20976833	0.00727	0.000209688	0.05		14
cg21042179	0.00455	3.36e-05	0.028		14
cg21083556	0.00612	0.000101859	0.039	ADSSL1	14
cg21104155	0.00322	7.49e-05	0.036	PLEKHH1	14
cg21537049	0.00599	0.000127281	0.042		14
cg22792862	0.00983	4.37e-05	0.031	EIF2S1, ATP6V1D	14
cg23198262	0.00596	7.3e-05	0.036		14
cg23685953	0.00594	7.05e-06	0.015		14
cg25126812	0.00311	0.000148948	0.044	ACTN1	14
cg25946790	-0.00264	2.71e-05	0.026		14
cg26055840	0.00488	0.000157578	0.045	HHIPL1	14
cg26083141	0.00394	0.000121836	0.041	MYH6	14
cg26350222	-0.00937	9.71e-05	0.038	SAMD4A	14
cg27017580	0.00568	1.45e-06	0.008	BRF1, BTBD6	14
cg01710852	0.00319	4.88e-05	0.032	SMAD3	15
cg02311794	0.00312	0.000167223	0.046	KLHL25	15
cg02393591	-0.01076	3.37e-05	0.028	OCA2	15
cg02556940	0.00327	4.9e-05	0.032	SERINC4, C15orf63	15
cg02723856	-0.00645	1.24e-05	0.02		15
cg03350493	0.00445	2.37e-05	0.026	RPAP1	15
cg03388569	0.00561	7.68e-07	0.007		15
cg04658699	0.00563	5.69e-05	0.034	PAK6	15
cg04827640	-0.00638	4.31e-05	0.031		15
cg04885315	0.00322	8.8e-05	0.038	CGNL1	15
cg04885935	0.00323	2.21e-05	0.026		15
cg05897699	0.00563	5.43e-05	0.033	SCAMP2	15
cg06650067	-0.007	0.000151226	0.045	DENND4A	15
cg09175993	0.00399	2.16e-06	0.009	KIAA1199	15
cg09225537	0.00136	5.24e-05	0.033	MGA	15
cg09353345	0.00303	0.000151374	0.045	CHRNB4	15
cg09448879	-0.00716	4.35e-05	0.031		15
cg09481404	-0.00697	8.62e-06	0.017		15
cg09985793	0.00505	7.89e-05	0.037	IGDCC3	15
cg11448015	-0.00217	0.000119353	0.041		15
cg12910936	0.00658	0.000107983	0.039	SNORD115-15, SNORD115-21, SNORD115-32	15
cg13845952	-0.00792	8.93e-05	0.038		15
cg16381449	0.00409	9.38e-05	0.038	FRMD5	15
cg16455476	-0.00204	1.59e-05	0.022	NARG2	15
cg16674047	0.00347	0.000139566	0.043		15
cg17176978	-0.00966	0.000203744	0.049	RAB11A	15
cg17940694	0.00645	2.79e-07	0.004	DISP2	15
cg17941015	-0.00621	5.19e-05	0.033		15
cg18017853	0.00581	2.38e-05	0.026	RAB27A	15
cg18735114	0.0029	4.14e-05	0.03	CSNK1A1P	15
cg19252691	0.00357	4.16e-05	0.03		15
cg19945554	-0.00738	0.000143912	0.044		15
cg20119871	0.0065	1.81e-05	0.024	ATP10A	15
cg20935245	0.00251	8.86e-05	0.038	EHD4	15
cg21029612	-0.00396	0.000206615	0.049	LOC254559	15
cg23885965	0.00742	2.11e-07	0.003		15
cg25007414	0.00398	0.000108298	0.039		15
cg25135706	0.00254	3.87e-06	0.012		15
cg26166433	0.00273	0.000113369	0.04		15
cg26216730	0.0026	6.17e-05	0.034	OCA2	15
cg26478036	0.00494	3.15e-05	0.028	ATP10A	15
cg26742275	0.00433	0.000102734	0.039		15
cg26787096	0.00483	2.82e-05	0.026		15
cg26945392	0.00309	0.000116923	0.041		15
cg27420361	0.00658	1.86e-06	0.009	CSPG4	15
cg00160027	0.00718	3.24e-05	0.028	ZNF423	16
cg00206468	0.00505	0.000119194	0.041		16
cg00209206	0.00408	1.05e-06	0.007	IFT140	16
cg00358155	0.00465	5.78e-05	0.034	TBL3	16
cg00474657	0.00556	0.000205339	0.049	SPNS1	16
cg00507823	0.00276	5.67e-05	0.034	ZNF821, ATXN1L	16
cg01007838	0.00456	9.14e-05	0.038		16
cg01015003	0.00426	2.53e-05	0.026	PRSS36	16
cg01115732	0.00292	0.000115502	0.04	LMF1	16
cg01162920	-0.0033	2.32e-05	0.026	PRMT7	16
cg01197871	-0.00575	0.000205598	0.049		16
cg01633417	0.0048	3.13e-05	0.027	ZDHHC1	16
cg01782904	0.00444	3.52e-05	0.028	CORO7	16
cg01973164	0.00377	0.000149166	0.044	TCF25	16
cg02143778	0.0074	1.38e-05	0.021		16
cg02480489	0.00412	2.25e-05	0.026	ZDHHC7	16
cg02484335	0.00541	1.35e-06	0.008	COTL1	16
cg02492708	0.00734	9.22e-07	0.007	RPL3L	16
cg02578846	0.00383	0.000128327	0.042	SYCE1L, MON1B	16
cg02754554	0.00363	2.76e-05	0.026		16
cg02944637	0.00546	1.62e-05	0.022	IQCK	16
cg02956639	0.00288	0.000101882	0.039	BANP	16
cg03000116	0.00499	0.000171466	0.046	LOC283867	16
cg03040848	0.0094	1.16e-06	0.008	CBFA2T3	16
cg03147900	0.00253	0.000154661	0.045	CDK10	16
cg03203294	-0.00714	0.000181405	0.047		16
cg03216729	0.00445	7.37e-05	0.036	SOLH	16
cg03267151	0.00481	0.000129512	0.042	LOC595101	16
cg03279631	0.00401	5.23e-06	0.013		16
cg03424469	0.00239	6.39e-05	0.034	TELO2	16
cg03579885	-0.00618	7.17e-05	0.035		16
cg03603296	0.00774	4.19e-05	0.03		16
cg03625515	0.00833	2.67e-06	0.01		16
cg03855706	0.00502	7.54e-05	0.036	FAM173A	16
cg03898993	0.00536	9.65e-05	0.038	LOC283914	16
cg03935060	0.00739	0.000103855	0.039	GRIN2A	16
cg04010868	0.00593	0.000100138	0.038	ZC3H7A	16
cg04022811	0.00432	7.75e-05	0.036	C16orf3, GAS8	16
cg04245634	0.00322	0.000211183	0.05	ZSCAN10	16
cg04302704	0.00323	0.000121444	0.041	JPH3	16
cg04481596	0.00326	7.99e-05	0.037	SLC7A5	16
cg04695882	0.00923	5.54e-05	0.033		16
cg04801098	0.00624	0.000132291	0.042	ZC3H18	16
cg04891924	0.00339	1.09e-05	0.019	MVP	16
cg04961620	-0.00589	4.34e-05	0.031	MTSS1L	16
cg05067156	0.00602	3.85e-05	0.03	ZFPM1	16
cg05106869	0.00408	2.49e-05	0.026	PRSS8	16
cg05142023	0.00352	4.04e-05	0.03	MTHFSD	16
cg05196076	0.00299	0.000162647	0.045	FBXO31	16
cg05215277	0.00447	1.94e-05	0.024	ZNF434	16
cg05337607	0.00346	0.000154883	0.045	CRAMP1L	16
cg05377041	0.00399	9.64e-05	0.038		16
cg05426160	0.00333	0.000160445	0.045	MYH11	16
cg05544500	-0.00598	0.000129344	0.042		16
cg05611958	-0.00429	4.27e-06	0.012	MT1F	16
cg05654361	0.00571	1.36e-06	0.008	ABCA3	16
cg05696436	0.00632	2.84e-05	0.026	UBE2I	16
cg05958351	0.00648	0.000100804	0.039	SRRM2	16
cg05966394	0.00386	4.27e-05	0.031	SPATA2L	16
cg05997801	0.00423	0.000175842	0.047	GTF3C1	16
cg06030362	0.00266	1.67e-05	0.023	ZFPM1	16
cg06080014	0.00467	1.58e-06	0.008		16
cg06111441	0.00568	0.000193228	0.048	CPNE7	16
cg06219301	0.00361	2.81e-05	0.026	RAB40C	16
cg06307940	0.00432	0.000111334	0.04		16
cg06377256	0.00543	2.44e-05	0.026	PRSS27	16
cg06378129	0.00389	6.73e-06	0.015	SLC12A4	16
cg06402590	0.0053	6.41e-05	0.034	SRRM2	16
cg06460189	0.00484	0.000186827	0.048	CMIP	16
cg06779421	0.00511	0.000132838	0.042		16
cg06847237	0.00825	1.5e-07	0.003		16
cg06993715	0.00517	1.88e-05	0.024	VPS4A	16
cg07073135	0.00441	0.000116191	0.041	RLTPR	16
cg07099810	0.00382	0.000106929	0.039	ZFPM1	16
cg07125278	0.00656	6.33e-05	0.034	RLTPR	16
cg07264815	0.00545	3.26e-06	0.011	MAPK8IP3	16
cg07459409	0.00399	0.000172181	0.046	MTSS1L	16
cg07647796	0.00477	0.000139675	0.043	SH2B1	16
cg07905627	0.00344	8.19e-06	0.016	COG8	16
cg07906473	0.00503	1.38e-05	0.021	ZFPM1	16
cg08011223	0.00421	4.62e-05	0.031	LOC652276	16
cg08011959	0.00209	0.000163425	0.045	SYCE1L, MON1B	16
cg08145839	0.0055	9.63e-05	0.038	LMF1	16
cg08248577	0.00428	3.28e-05	0.028	IQCK, C16orf88	16
cg08282578	0.00534	1.9e-05	0.024	VAC14	16
cg08419921	0.00344	0.0001033	0.039		16
cg08783023	-0.0118	3.31e-06	0.011		16
cg08843248	0.0042	0.000123603	0.041	CBFA2T3	16
cg09132790	0.00454	5.67e-05	0.034	ZNF423	16
cg09175137	0.00499	8.84e-06	0.017	FAM92B	16
cg09385650	0.0046	2.5e-05	0.026	BANP	16
cg09450828	-0.00156	0.000149337	0.044	C16orf71, ANKS3	16
cg09591886	0.00319	3.35e-05	0.028	POLR3E	16
cg09632876	0.00347	0.000147266	0.044	SNX29	16
cg09740815	0.00373	2.37e-05	0.026	CREBBP	16
cg09825080	0.00294	0.000131259	0.042		16
cg09856797	0.00617	5.89e-05	0.034	SLC12A4	16
cg09971653	0.00579	0.000145235	0.044		16
cg09979356	-0.01045	7.83e-05	0.037	ERN2	16
cg10010898	0.00623	2.78e-05	0.026	AXIN1	16
cg10238917	0.00332	0.00016064	0.045	FBXL19	16
cg10246531	0.00561	0.000149053	0.044	CYBA	16
cg10332723	0.00789	5.71e-05	0.034	COTL1	16
cg10350251	0.00222	0.000164047	0.045	C16orf55	16
cg10457079	0.00269	0.000107602	0.039	SNX29	16
cg13156121	0.00294	0.000210392	0.05	TEPP	16
cg16353272	0.00457	2.28e-06	0.009	TSC2	16
cg16613029	0.00654	2.48e-05	0.026	USP7	16
cg17524151	0.01112	7.64e-07	0.007	RAB11FIP3	16
cg22510362	-0.01032	0.000147066	0.044		16
cg23986219	0.00264	0.000129801	0.042	BANP	16
cg24005950	0.00853	0.000167891	0.046	SNORA10, RPS2	16
cg24062157	0.00471	0.000194073	0.048	TRAP1	16
cg26521448	0.00425	9.1e-05	0.038	ZC3H7A	16
cg26608982	0.00409	0.000204948	0.049		16
cg26719862	0.0036	2.13e-05	0.025	CES7	16
cg26983744	0.00341	0.000131338	0.042	SPIRE2	16
cg27090678	0.00634	7.45e-05	0.036		16
cg27107485	0.00522	6.33e-06	0.015	DCI	16
cg27192602	0.00438	4.76e-05	0.032	OTOA	16
cg27313492	0.00512	0.000177992	0.047	WFIKKN1	16
cg27331759	0.0039	3.46e-05	0.028	AXIN1	16
cg27529240	0.00259	0.000155413	0.045	TCF25	16
cg27565277	0.00577	4.64e-05	0.031	XYLT1	16
cg27631965	0.0023	0.000112013	0.04	ZFPM1	16
cg27638742	0.00455	2.08e-06	0.009	ZSCAN10	16
cg00025795	0.00428	3.22e-05	0.028	TBC1D16	17
cg00439658	-0.00652	0.000184303	0.048	GRIN2C	17
cg00591333	0.00749	3.39e-05	0.028	AATK	17
cg00634573	0.00451	8.21e-05	0.037	ABR	17
cg00651005	0.00518	9.96e-05	0.038	GPR179	17
cg00797477	0.00398	0.000192789	0.048	B9D1	17
cg01038738	0.0035	0.000164132	0.045	CD7	17
cg01442319	0.00411	1.26e-06	0.008	SCN4A	17
cg01469594	0.00255	0.000210208	0.05	FN3K	17
cg01483627	0.00621	5.17e-05	0.033	GPR142	17
cg01485645	0.0051	6.57e-07	0.007	MLLT6	17
cg01799602	0.0079	3.07e-05	0.027	PIGS	17
cg02294870	0.00407	0.000190895	0.048		17
cg02380585	-0.00746	7.67e-05	0.036	SLFN13	17
cg02397064	0.00395	0.000110779	0.04	2015-09-09	17
cg02401220	-0.00889	2.01e-06	0.009	EIF1	17
cg02539586	0.00502	0.000185208	0.048	MEIS3P1	17
cg02910299	0.00311	5.58e-05	0.033	RPTOR	17
cg03782381	0.00385	0.000175772	0.047		17
cg03996123	0.00743	6.57e-05	0.034		17
cg04423431	0.00147	1.02e-05	0.018	PRPF8	17
cg04848235	0.00275	6.64e-05	0.034	PIP4K2B	17
cg04963560	0.00309	3.95e-05	0.03	CCDC144A	17
cg04970064	-0.00696	6.65e-05	0.034		17
cg05022061	0.00353	8.35e-08	0.003	CARD14	17
cg05088605	0.00472	4.8e-05	0.032	LRRC45	17
cg05397535	0.00438	0.0001773	0.047	ALOX15	17
cg05996835	0.00243	0.000186774	0.048	NARF	17
cg06055190	0.00514	5.55e-05	0.033		17
cg06809823	0.00515	4.92e-05	0.032		17
cg07081054	0.00965	0.000147653	0.044	TOM1L1	17
cg07479709	0.00329	0.000107836	0.039	CCR7	17
cg07724971	0.00702	0.000115573	0.04	CCDC40	17
cg07935357	0.00607	0.000163047	0.045	PEMT	17
cg08126815	0.00266	2.03e-05	0.024	GPATCH8	17
cg08245425	-0.00191	8.93e-07	0.007	MRM1	17
cg08498539	0.00407	4.58e-05	0.031		17
cg08676455	0.00552	2.76e-05	0.026	MYO1C	17
cg08757611	0.00122	8.61e-06	0.017		17
cg09324608	0.0048	5.13e-05	0.033	MYO1D	17
cg09746031	0.00601	1.58e-06	0.008	HCRT	17
cg10171253	0.00534	7.37e-06	0.016	RAI1	17
cg10325253	0.00547	7.93e-05	0.037	LOC645638	17
cg10924293	0.00674	1.29e-05	0.02		17
cg11031372	0.00387	5.68e-06	0.014	AZI1	17
cg11068337	-0.00336	0.000187153	0.048	HEXIM1	17
cg11433608	0.00509	3.93e-05	0.03	B9D1	17
cg11514301	0.00269	9.37e-05	0.038	TMUB2	17
cg11769332	-0.00422	7.14e-05	0.035	DLX4	17
cg11816229	0.00439	3.57e-05	0.028	ASGR2	17
cg12188903	0.00392	6.37e-05	0.034		17
cg12658374	0.00902	6.17e-05	0.034	ARL5C	17
cg12780873	0.00388	0.000168465	0.046	HRNBP3	17
cg12837296	0.00449	0.00020913	0.05	GRN	17
cg12871285	0.01081	0.00015185	0.045	CYTH1	17
cg13194822	0.00365	0.000150515	0.045	FBF1	17
cg13415865	0.00662	0.000166969	0.046	RAP1GAP2	17
cg13553400	0.00335	5.78e-05	0.034	HS3ST3B1	17
cg13749033	0.00519	5.59e-05	0.033	EIF4A1, SNORA67	17
cg13763516	-0.00237	5e-05	0.032	USP22	17
cg13898605	0.00659	0.000186647	0.048	DHRS7C	17
cg14311597	-0.00689	7.16e-05	0.035	MIR1253	17
cg14343334	0.00303	2.64e-05	0.026	UBE2O	17
cg14608550	0.00575	0.000136636	0.043	2015-09-09	17
cg14621907	0.00279	0.000193967	0.048	SLC38A10	17
cg14897188	0.00744	3.84e-05	0.03	RNASEK, C17orf49	17
cg15325704	0.00728	6.98e-06	0.015	MGC16275	17
cg16985966	0.00411	0.000130815	0.042	AZI1	17
cg16988185	0.00373	0.000102603	0.039	ENPP7	17
cg17053854	0.00487	0.000206498	0.049	2015-09-09	17
cg17215234	-0.00167	7.05e-05	0.035	PSMB3	17
cg17255712	-0.0047	8.03e-05	0.037	SOX9	17
cg17745562	0.00227	0.000205587	0.049	CTNS, SHPK	17
cg18121946	0.00722	2.02e-05	0.024	RICH2	17
cg18323018	0.00317	6.48e-05	0.034	ENO3	17
cg18612040	0.00708	0.000190081	0.048	RPTOR	17
cg19038490	0.007	5.86e-05	0.034		17
cg19122948	0.00436	1.43e-05	0.021	CSNK1D	17
cg19218102	0.00284	0.000104779	0.039	FOXK2	17
cg19776366	0.01017	2.46e-05	0.026	BAIAP2	17
cg19826045	0.00589	2.59e-05	0.026	ACE	17
cg19874450	0.00722	0.000132905	0.042	GGNBP2	17
cg20318252	0.00704	1.91e-07	0.003	MSI2	17
cg20612875	0.00371	0.000120202	0.041		17
cg20616186	0.00275	0.00011577	0.04	SENP3	17
cg20643039	0.00371	1.69e-05	0.023	PIK3R5	17
cg20656830	0.00582	0.000145233	0.044		17
cg20657324	0.0049	0.000107004	0.039	GIT1	17
cg20777461	0.00512	2.65e-05	0.026	CAMKK1	17
cg20863668	0.00388	0.000129587	0.042	TSEN54	17
cg21275283	0.00547	9.9e-05	0.038	MYO15A	17
cg21289763	0.00466	6.27e-05	0.034	RPTOR	17
cg21550504	0.00602	2.41e-06	0.01	RPTOR	17
cg21796427	0.00252	8.51e-05	0.037	ACE	17
cg22129111	0.00756	3.34e-05	0.028	ALOXE3	17
cg22161784	0.00363	4.31e-05	0.031	RNF213, LOC100294362	17
cg22247041	0.00921	2.16e-06	0.009		17
cg22311200	-0.00678	7.15e-05	0.035		17
cg22353381	0.00535	7.59e-08	0.003	CSH2	17
cg22436527	0.00412	9.79e-05	0.038		17
cg23011419	0.00253	0.000212696	0.05	AXIN2	17
cg23565607	0.0045	4.02e-06	0.012	HEXDC	17
cg23835923	0.00227	0.000188305	0.048	SLC39A11	17
cg23898320	0.00569	3.52e-05	0.028	USP36	17
cg24089133	-0.00122	0.000164615	0.045	WDR16, STX8	17
cg24101979	0.00725	8.95e-05	0.038	NXN	17
cg24126880	0.00511	0.000168319	0.046		17
cg24171594	0.00482	0.000110482	0.04	BAIAP2	17
cg24200401	0.00438	4.29e-05	0.031	DNAH17	17
cg24239992	0.00397	6.11e-05	0.034		17
cg24677192	0.00386	3e-05	0.027	DNAH17	17
cg24950402	0.00271	8.3e-05	0.037	STAT5A	17
cg24995783	0.0051	5.72e-05	0.034	ZFP3	17
cg25433496	0.00822	3.01e-05	0.027	FAM101B	17
cg25705266	0.00273	0.000171451	0.046		17
cg25705936	0.00356	6.51e-05	0.034	RPTOR	17
cg25901400	0.00529	3.97e-05	0.03	RAB40B	17
cg25912699	0.00567	3.31e-05	0.028		17
cg26003785	0.00375	9.53e-09	0.001	NXN	17
cg26135975	0.00258	0.000156023	0.045		17
cg26167424	0.00568	2.59e-05	0.026	ZBTB4, AMAC1L3	17
cg26283240	0.00653	2.03e-05	0.024	NXN	17
cg26501664	0.00469	2.49e-05	0.026	SGCA	17
cg26750927	0.0067	4.17e-05	0.03	FKBP10	17
cg26768556	0.00477	5.47e-05	0.033	PDK2	17
cg26998842	0.00423	8.54e-05	0.037	AATK, MIR1250	17
cg27255115	0.00427	0.000141063	0.043	IGFBP4	17
cg27486151	0.00422	0.000108041	0.039	ZBTB4	17
cg06554192	0.00567	6.97e-05	0.035		18
cg06937978	0.00496	2.89e-05	0.027	NFATC1	18
cg07392482	0.00867	0.000179472	0.047	NAPG	18
cg07661480	0.0024	0.000200986	0.049	SMAD7	18
cg09830678	-0.0073	1.63e-07	0.003	MPPE1	18
cg13103051	0.00643	6.52e-06	0.015	ST8SIA5	18
cg13226362	0.00404	0.000126472	0.042	CTDP1	18
cg14477514	0.00567	0.000200213	0.049	BRUNOL4	18
cg15297799	-0.00696	9.86e-05	0.038	C18orf22	18
cg15784814	0.00501	6.57e-05	0.034	NFATC1	18
cg16978268	0.00982	4.05e-05	0.03	PHLPP1	18
cg18038361	-0.01128	0.000152926	0.045	TTR	18
cg18515624	-0.00423	0.000123869	0.041	FAM59A	18
cg19860752	0.0053	0.000188039	0.048	LOC647946	18
cg21444002	0.00589	5.81e-05	0.034	KIAA0427	18
cg21585100	0.00251	3.2e-05	0.028	NEDD4L	18
cg23319171	0.00654	0.000122919	0.041	MBP	18
cg23768702	0.01271	0.000210267	0.05	TCEB3CL, TCEB3C, KATNAL2	18
cg24752582	0.0022	0.000112529	0.04	PQLC1	18
cg25332265	0.00532	8.05e-05	0.037	NFATC1	18
cg00253971	0.0037	7.96e-05	0.037		19
cg00510948	0.00424	7.11e-05	0.035		19
cg00540558	-0.00255	4.17e-05	0.03	SERTAD1	19
cg00966686	0.00464	0.000198664	0.049	MAP2K2	19
cg01390135	0.00481	2.81e-05	0.026	MED16	19
cg01471710	0.00393	0.00019531	0.049	C19orf34, CSNK1G2	19
cg01483653	0.00543	5.73e-05	0.034	FCGRT	19
cg01608045	0.00539	2.5e-05	0.026	FZR1	19
cg02305651	0.00348	6.82e-07	0.007	RFX2	19
cg02449608	0.00678	0.000125982	0.042	C19orf18	19
cg02660440	0.00389	0.000211557	0.05	MIR199A1, DNM2	19
cg02874942	0.00294	8.1e-05	0.037	ACP5	19
cg03049846	0.00578	0.000122687	0.041	SLC7A10	19
cg03067574	0.00481	3.78e-06	0.012	CCDC9	19
cg03095527	0.00404	2.21e-05	0.026	C19orf26	19
cg03126177	0.00402	4.6e-05	0.031	MAST1	19
cg04361053	0.00444	0.000119424	0.041	SIPA1L3	19
cg04744717	0.00656	7.15e-05	0.035		19
cg05015176	-0.00211	0.000158875	0.045	TULP2, NUCB1	19
cg05255884	0.00328	2.9e-06	0.01	LMNB2	19
cg05299479	0.00708	1.52e-07	0.003	THOP1	19
cg05302915	0.00454	3.61e-06	0.012	NR2C2AP, RFXANK	19
cg05360665	0.00357	8.13e-05	0.037	CCDC130	19
cg05503433	0.00523	4.31e-05	0.031	ARHGEF1	19
cg05610244	0.00656	1.77e-05	0.023	BTBD2	19
cg05889881	0.00646	5.13e-05	0.033	TCF3	19
cg06161930	-0.00602	3.34e-05	0.028	ZNF787	19
cg06551168	0.00534	7.8e-06	0.016	MIER2	19
cg06642503	0.00473	0.000118933	0.041	LOC100128675	19
cg06721806	0.00739	2.21e-06	0.009	FFAR2	19
cg07015183	0.00344	0.000120431	0.041	CRTC1	19
cg07727295	0.00409	8.62e-05	0.038	ELL	19
cg07801378	0.00546	9.01e-05	0.038		19
cg08304525	0.00344	4.55e-05	0.031	PPP1R13L	19
cg08430680	0.00606	5.9e-07	0.007	TCF3	19
cg08462941	0.00704	0.000117343	0.041	PTPRS	19
cg08468472	0.00339	2.24e-05	0.026	MAP2K2	19
cg10633491	0.00707	2.85e-05	0.026	ZBTB7A	19
cg10696539	0.00542	8.14e-05	0.037	LSM7	19
cg10836101	-0.009	8.73e-05	0.038	VSTM2B	19
cg11233468	0.00723	7.47e-06	0.016	FUT6	19
cg11339587	0.00547	7.8e-06	0.016		19
cg11552585	0.00484	0.000153814	0.045	NCLN	19
cg11570697	0.00501	1.3e-05	0.02	RNF126	19
cg11846064	0.00776	0.000105194	0.039	RFX2	19
cg12002047	0.00691	6.26e-05	0.034	FCER2	19
cg12067547	0.00447	1.61e-05	0.022		19
cg12270140	-0.00729	9e-05	0.038	ZNF808	19
cg12289801	0.00692	2.77e-05	0.026	SFRS14	19
cg12576859	0.00322	8.31e-05	0.037	DYRK1B	19
cg14039368	0.00607	3.98e-05	0.03	PEX11G	19
cg14067541	0.00493	0.000119372	0.041	CPT1C	19
cg14108532	0.00882	7.32e-05	0.036	PSG10	19
cg14240723	0.00288	0.000210531	0.05		19
cg14547801	0.0058	3.59e-05	0.029	PPFIA3	19
cg14567332	0.00209	8.1e-06	0.016	ILF3	19
cg14791922	0.00449	9.45e-06	0.017	KDM4B	19
cg15205568	0.00352	6.55e-05	0.034	NOTCH3	19
cg15468423	0.00565	0.000104488	0.039	GNG7	19
cg15506281	0.00289	0.000189757	0.048	KANK2	19
cg15541401	0.00381	1.87e-05	0.024	DOHH	19
cg15562859	0.00384	0.000146959	0.044	KLF16	19
cg15820397	0.00721	2.22e-06	0.009	PGLS	19
cg15882797	0.00323	0.000113822	0.04	PNPLA6	19
cg15974216	0.00294	7.3e-05	0.036	UQCR	19
cg15985184	-0.00778	0.000109943	0.04	IGLON5	19
cg15995070	0.00272	0.000137328	0.043		19
cg16107172	0.00268	0.00020396	0.049	SLC27A5	19
cg16896911	-0.00916	3.63e-05	0.029	PEPD	19
cg17715482	0.00408	8.3e-05	0.037	EEF2	19
cg18179735	0.00639	3.98e-05	0.03	MKNK2	19
cg18376335	0.00134	9.15e-05	0.038	PLD3, C19orf47	19
cg18404628	0.00479	6.86e-05	0.035	REXO1	19
cg18536042	0.0075	8.67e-05	0.038	PRX	19
cg18748062	0.00494	7.12e-05	0.035	DAPK3	19
cg19510663	0.0056	1.45e-07	0.003	TMEM150B	19
cg19515390	0.00545	0.000135348	0.043	MORG1	19
cg19545560	0.00636	6.67e-05	0.034		19
cg19548313	0.00573	7.11e-05	0.035	HMHA1	19
cg19628469	0.00691	0.000210715	0.05	ELANE	19
cg20118823	0.00424	0.0001688	0.046	TCF3	19
cg20525355	0.00236	0.000117376	0.041	NUMBL	19
cg21500909	0.00903	6.46e-05	0.034	TMEM91, B9D2	19
cg21756367	0.00438	0.000143586	0.044	MRPL54, APBA3	19
cg22270364	0.00466	5.75e-05	0.034	TPM4	19
cg22565389	0.00305	0.000147719	0.044	CNN1	19
cg23188331	0.00392	0.000171313	0.046	ADAMTS10	19
cg23195373	-0.00804	1.44e-05	0.021		19
cg23336323	0.00279	8.93e-05	0.038	CHMP2A, UBE2M	19
cg23408615	0.00422	0.000164469	0.045		19
cg24083702	0.00371	0.000167191	0.046	MIA	19
cg24115835	0.00489	1.38e-05	0.021	2015-03-02	19
cg24346223	0.00637	1.97e-05	0.024	SNX26	19
cg24723883	0.00812	3.25e-07	0.004	GNG7	19
cg25136310	-0.00749	1.27e-05	0.02	RPL36	19
cg25455352	0.00482	6.04e-05	0.034	SAMD4B	19
cg25586175	0.00487	3.68e-05	0.029		19
cg25603587	-0.00339	0.000100736	0.039	ZNF763	19
cg25651627	0.0034	0.000192282	0.048	RNF126	19
cg25713411	0.0039	5.64e-05	0.034	KANK2	19
cg25775386	0.00661	0.000131175	0.042	INSL3	19
cg25871543	0.00259	9.14e-05	0.038	XAB2	19
cg25920686	-0.00816	4.79e-05	0.032	NOVA2	19
cg26018431	0.00486	0.000142583	0.044	CCDC114	19
cg26242446	0.00368	1.49e-05	0.022	EFNA2	19
cg26242866	0.00552	9.38e-05	0.038	LONP1	19
cg26621911	0.00221	0.000133114	0.042	CHMP2A	19
cg26839807	-0.00254	0.000110517	0.04	ZNF563	19
cg26848184	0.00341	2.15e-05	0.025	PIK3R2	19
cg26920057	0.00379	8.25e-05	0.037	TMEM91	19
cg27170720	0.00383	0.000153479	0.045	HIPK4	19
cg27261412	0.00384	2.76e-05	0.026	WIZ	19
cg27484610	0.00835	6.14e-05	0.034	PSG1	19
cg27503117	0.00738	1.68e-06	0.008	RAVER1	19
cg27653370	0.00374	0.00020099	0.049	PAK4	19
cg00401234	-0.01509	0.000175889	0.047	DSTN	20
cg01798385	0.00432	0.000103812	0.039	PREX1	20
cg01860778	-0.0104	0.000185142	0.048	MIR663	20
cg02849754	0.0143	5.68e-05	0.034		20
cg03001863	0.00475	7.49e-05	0.036		20
cg03199996	0.00694	0.000135935	0.043	FAM65C	20
cg04027612	0.0049	1.21e-05	0.02	GDF5	20
cg04898124	0.00728	8.95e-07	0.007	SULF2	20
cg05054149	-0.00899	0.000197381	0.049	NSFL1C	20
cg06821919	-0.00507	0.000133967	0.042	SNRPB2	20
cg08093619	0.00573	1.38e-05	0.021	CDH4	20
cg09119967	0.01059	7.65e-05	0.036	C20orf103	20
cg10842070	0.00482	3.26e-05	0.028	MIR941-1, DNAJC5, MIR941-3, MIR941-2	20
cg11149768	0.00556	0.000107349	0.039	SMOX	20
cg11284582	-0.00719	5.91e-05	0.034		20
cg12880227	-0.00787	0.000131433	0.042		20
cg14600090	0.00471	0.000136358	0.043		20
cg16206836	0.00469	9.04e-05	0.038	BLCAP	20
cg17428560	-0.00776	2.57e-05	0.026		20
cg17820025	0.00504	0.00015909	0.045	BLCAP	20
cg22042908	0.00309	0.000154948	0.045	RASSF2	20
cg22192692	-0.00189	0.00011646	0.041	SNRPB	20
cg23987549	0.01295	6.46e-07	0.007	PMEPA1	20
cg24221633	0.00455	0.000115084	0.04	KCNQ2	20
cg24442435	0.0025	4.94e-05	0.032	RBM38	20
cg26238800	-0.0051	2.24e-05	0.026	ZNF334	20
cg27500575	0.0044	2.7e-05	0.026	SS18L1	20
cg00929871	0.00339	5.6e-05	0.033		21
cg01145544	0.00493	4.72e-05	0.032	COL18A1	21
cg03566291	0.00537	0.000130973	0.042		21
cg04285033	0.00335	0.000207574	0.05		21
cg05190098	0.00259	6.74e-05	0.035	UBE2G2	21
cg05732300	-0.00744	6.72e-05	0.035	POFUT2, LOC642852	21
cg08247297	0.00454	2.33e-05	0.026	COL18A1	21
cg08406714	0.00393	2.26e-05	0.026	RRP1	21
cg12349676	-0.01109	2.58e-05	0.026		21
cg14581803	0.00839	0.000163146	0.045	FTCD	21
cg16087633	0.00293	0.000198667	0.049		21
cg26703511	0.00412	8.74e-05	0.038		21
cg27205487	0.00877	2.56e-05	0.026	C21orf34, MIR125B2	21
cg00592411	0.00273	0.000173726	0.046	GNB1L	22
cg01021975	0.00425	0.000164088	0.045	TTLL12	22
cg02233213	0.00469	5.66e-05	0.034	MIR33A, SREBF2	22
cg02895639	0.00641	9.6e-05	0.038	FAM19A5	22
cg03328201	0.00345	0.000213384	0.05	MIR130B	22
cg03816851	0.00487	0.000197262	0.049	MICAL3	22
cg04629951	-0.00685	0.000177627	0.047	PHF5A	22
cg06004017	0.00462	0.000191871	0.048	MN1	22
cg06045576	0.00249	0.000211631	0.05	COMT	22
cg06935052	0.00408	0.000155331	0.045	SMARCB1	22
cg06937832	0.00745	9.63e-05	0.038	FAM19A5	22
cg07431064	0.00299	4.45e-05	0.031	CBX7	22
cg09137533	-0.00993	0.00015959	0.045		22
cg09569869	0.00368	5.69e-05	0.034	FAM109B	22
cg09984479	0.0056	8.94e-05	0.038	TMEM184B	22
cg10576267	0.00536	0.00011642	0.041	RANGAP1	22
cg11665583	0.00312	0.000127056	0.042	TFIP11	22
cg11953250	0.00511	0.000119786	0.041	ARSA	22
cg13166171	0.00803	3.83e-05	0.03	PRR5-ARHGAP8	22
cg14572705	0.00333	1.34e-05	0.02	GRAMD4	22
cg15739206	0.00406	3.67e-05	0.029	TXNRD2	22
cg17609330	0.00349	4.58e-05	0.031	RAB36	22
cg18943949	0.00139	0.000202308	0.049	GNB1L, C22orf29	22
cg20146967	0.00442	1.09e-05	0.019		22
cg20200388	0.0033	1.91e-05	0.024	SAPS2	22
cg20680669	-0.00495	2.09e-08	0.001	MN1	22
cg21021469	0.0055	1.7e-06	0.008	GGT5	22
cg21425232	0.00573	9.89e-05	0.038		22
cg21732245	0.00459	0.000122781	0.041	LARGE	22
cg21889604	0.00271	0.000131187	0.042	BCR	22
cg22089929	0.00438	3.46e-05	0.028	SYNGR1	22
cg22281206	0.00389	0.000105282	0.039	INPP5J	22
cg22510462	0.00541	0.000126481	0.042		22
cg23441210	0.0044	0.000131751	0.042	FOXRED2	22
cg23750200	0.00407	7.2e-05	0.036	TBC1D22A	22
cg25161283	-0.0058	0.000131561	0.042	TRMT2A, RANBP1	22
cg25476775	0.00544	8.51e-07	0.007		22
cg25791279	0.00711	6.47e-05	0.034	PISD	22
cg26112317	0.00441	0.00014239	0.044	PRR5, PRR5-ARHGAP8	22
cg26253663	0.00902	0.000172056	0.046		22
cg26256539	0.0059	6.59e-05	0.034	TXNRD2	22
cg26532826	-0.00382	0.000140795	0.043	TCN2	22
cg27381549	0.00755	0.000153015	0.045	ADORA2A	22
* ß express change in %5mC according to a 10 unit increase in PM2.5 exposure
